# Supplementary material for: Complete genome analysis of Vibrio mimicus strain SCCF01, a highly virulent isolate from the freshwater catfish
Source: Virulence. 2019 Dec 28;11(1):23–31. doi: 10.1080/21505594.2019.1702797 (PMC6961728; doi:10.1080/21505594.2019.1702797)
Supplement: Supplemental Material [file kvir-11-01-1702797-s002.xlsx]

## Sheet: common virulence genes
VFDB_internal_id	Gene_id	Identity	E_value	NCBI_gi	Related_gene	gene_product	organism	VF_id	VF_Name	Characteristics	Structure	Function	Mechanism
VFG045327	>VM_00035	41.01	1e-31	52842404	ibpA	global stress protein GspA	Legionella pneumophila subsp. pneumophila str. Philadelphia 1	VF0167	GspA	-	-	19-kDa GroEL-like; dispensable for bacterial survival and growth in macrophage infection	-
VFG038906	>VM_00150	64.9	1e-79	145297880	ASA_0824	membrane protein	Aeromonas salmonicida subsp. salmonicida A449	CVF793	-	-	-	-	-
VFG021856	>VM_00175	31.43	2e-34	118470693	fxbA	Formyl transferase	Mycobacterium smegmatis str. MC2 155	IA032	-	-	-	-	-
VFG045340	>VM_00235	32.02	5e-31	17987019	ricA	Rab2 interacting conserved protein A	Brucella melitensis bv. 1 str. 16M	VF0414	RicA	The secretion system functional for RicA secretion remains to be discovered	-	Specifically interacts with GDP bound form of Rab2. the RicA-Rab2 interaction may affect the maturation of the Brucella-containing vacuole in a way that slows intracellular replication, thereby contributing to the evasion of the innate immune system.	-
VFG044378	>VM_00295	30.08	4e-30	28192388	qbsC	QbsC	Pseudomonas fluorescens ATCC 17400	IA009	-	-	-	-	-
VFG044123	>VM_00325	31.19	2e-24	33593445	alcS	putative drug resistance translocase	Bordetella pertussis Tohama I	IA010	-	-	-	-	-
VFG043139	>VM_00340	30.91	1e-56	28901366	scrC	sensory box/GGDEF family protein SrcC	Vibrio parahaemolyticus RIMD 2210633	AI142	-	-	-	-	-
VFG000088	>VM_00385	27.1	2e-21	15640842	tcpI	toxin co-regulated pilus biosynthesis protein I	Vibrio cholerae O1 biovar El Tor str. N16961	VF0126	TCP	Tcp gene cluster are on a pathogenicity island (VPI) and a portion of the genome from the single-strand filamentous phage VPI<phi>; TCP is a bundle surface structure, regulated by the same factors as CT, the ToxR/ToxT regulatory cascade	PDB code: 1OQV	Crucial for V.cholerae to establish colonization in vivo and expressed before CT;The receptor for entry of CTX<phi> (the filamentous phage encoding the cholera toxin genes) into the cell is the TCP; TcpA appears to be a coat protein for VPI<phi>	The host cell receptor for TCP has not yet been identified
VFG029670	>VM_00400	24.07	1e-07	385994545	fmt	methyltransferase	Mycobacterium tuberculosis CCDC5079	CVF650	-	-	-	-	-
VFG014495	>VM_00465	32.71	5e-16	70729039	fliL	flagellar protein	Pseudomonas fluorescens Pf-5	CVF521	-	-	-	-	-
VFG013197	>VM_00490	72.32	0	170717931	hemB	Porphobilinogen synthase	Haemophilus somnus 2336	CVF506	-	-	-	-	-
VFG044082	>VM_00515	36.31	4e-27	15597453	pvcD	paerucumarin biosynthesis protein PvcD	Pseudomonas aeruginosa PAO1	IA001	-	-	-	-	-
VFG013205	>VM_00535	63.58	0	170718942	hemN	oxygen-independent coproporphyrinogen III oxidase	Haemophilus somnus 2336	CVF506	-	-	-	-	-
VFG013199	>VM_00550	37.3	1e-47	170718230	hemD	Uroporphyrinogen III synthase HEM4	Haemophilus somnus 2336	CVF506	-	-	-	-	-
VFG013198	>VM_00555	63.9	2e-137	170718229	hemC	porphobilinogen deaminase	Haemophilus somnus 2336	CVF506	-	-	-	-	-
VFG022662	>VM_00580	33.49	1e-55	333989932	lysA	diaminopimelate decarboxylase LysA	Mycobacterium sp. JDM601	CVF310	-	-	-	-	-
VFG043620	>VM_00595	25.14	4e-16	206578497	fimE	tyrosine recombinase	Klebsiella pneumoniae 342	AI075	-	-	-	-	-
VFG043641	>VM_00605	25.41	2e-24	28898151	scrG	hypothetical protein	Vibrio parahaemolyticus RIMD 2210633	AI142	-	-	-	-	-
VFG006375	>VM_00640	30.77	2e-22	32265709	napA	starvation-inducible DNA-binding protein Dps	Helicobacter hepaticus ATCC 51449	CVF215	-	-	-	-	-
VFG038689	>VM_00680	29.33	6e-15	330828814	flhF	flagellar biosynthesis protein FlhF	Aeromonas veronii B565	CVF786	-	-	-	-	-
VFG013572	>VM_00685	36.07	1e-30	148825627	hitC	iron(III) ABC transporter ATP-binding protein	Haemophilus influenzae PittEE	CVF501	-	-	-	-	-
VFG045726	>VM_00695	28.91	5e-28	289164492	rpoS	RNA polymerase sigma factor RpoS	Legionella longbeachae NSW150	CVF364	-	-	-	-	-
VFG019760	>VM_00810	38.92	7e-110	229588672	pilR	putative two-component system, response regulator	Pseudomonas fluorescens SBW25	CVF518	-	-	-	-	-
VFG016494	>VM_00835	31.75	2e-22	148377586	tuf	Elongation factor Tu (EF-Tu)	Mycoplasma agalactiae PG2	CVF587	-	-	-	-	-
VFG007108	>VM_00880	87.87	0	15642727	epsC	general secretion pathway protein C	Vibrio cholerae O1 biovar El Tor str. N16961	CVF268	-	-	-	-	-
VFG007103	>VM_00885	95.85	0	147674158	gspD	general secretion pathway protein D	Vibrio cholerae O395	SS205	-	-	-	-	-
VFG007096	>VM_00890	97.61	0	15642726	epsE	general secretion pathway protein E	Vibrio cholerae O1 biovar El Tor str. N16961	CVF268	-	-	-	-	-
VFG007090	>VM_00895	96.06	0	15642725	epsF	general secretion pathway protein F	Vibrio cholerae O1 biovar El Tor str. N16961	CVF268	-	-	-	-	-
VFG007084	>VM_00900	95.21	2e-100	15642724	epsG	general secretion pathway protein G	Vibrio cholerae O1 biovar El Tor str. N16961	CVF268	-	-	-	-	-
VFG007078	>VM_00905	91.75	8e-117	15642723	epsH	general secretion pathway protein H	Vibrio cholerae O1 biovar El Tor str. N16961	CVF268	-	-	-	-	-
VFG007072	>VM_00910	97.44	4e-82	15642722	epsI	general secretion pathway protein I	Vibrio cholerae O1 biovar El Tor str. N16961	CVF268	-	-	-	-	-
VFG007066	>VM_00915	91.18	7e-139	15642721	epsJ	general secretion pathway protein J	Vibrio cholerae O1 biovar El Tor str. N16961	CVF268	-	-	-	-	-
VFG007060	>VM_00920	92.86	0	15642720	epsK	general secretion pathway protein K	Vibrio cholerae O1 biovar El Tor str. N16961	CVF268	-	-	-	-	-
VFG007055	>VM_00925	89.33	0	147673681	epsL	general secretion pathway protein L	Vibrio cholerae O395	SS205	-	-	-	-	-
VFG007048	>VM_00930	89.09	5e-106	15642718	epsM	cholera toxin secretion protein EpsM	Vibrio cholerae O1 biovar El Tor str. N16961	CVF268	-	-	-	-	-
VFG007042	>VM_00935	83.33	1e-154	15642717	epsN	general secretion pathway protein N	Vibrio cholerae O1 biovar El Tor str. N16961	CVF268	-	-	-	-	-
VFG006259	>VM_01115	30.3	3e-22	59800668	fbpC	ABC transporter, ATP-binding protein, iron related	Neisseria gonorrhoeae FA 1090	CVF197	-	-	-	-	-
VFG038216	>VM_01135	43.29	3e-53	384130704	bfmR	putative response regulator (activator) in two-component regulatory system (OmpR family)	Acinetobacter baumannii 1656-2	CVF778	-	-	-	-	-
VFG015873	>VM_01470	33.5	5e-27	28871830	corR	DNA-binding response regulator CorR	Pseudomonas syringae pv. tomato str. DC3000	CVF545	-	-	-	-	-
VFG001867	>VM_01500	48.22	5e-64	52843161	sodB	superoxide dismutase	Legionella pneumophila subsp. pneumophila str. Philadelphia 1	VF0169	SodB	-	-	A cytoplasmic iron superoxide dismutase; important for intracellular survival and transmission	-
VFG022911	>VM_01505	29.45	1e-24	183984909	phoR	two-component system response phosphate sensor kinase, PhoR	Mycobacterium marinum M	CVF331	-	-	-	-	-
VFG002197	>VM_01575	29.19	9e-39	29375537	bopD	sugar-binding transcriptional regulator, LacI family	Enterococcus faecalis V583	VF0362	BopD	-	-	Homologous to a sugar-binding transcriptional regulator involved in biofilm production; The actual role is unknown, but the association of enhanced biofilm formation in the presence of glucose and the possible involvement of a sugar-binding transcriptional regulator suggest a linkage to increased biofilm production in E. faecalis in the presence of specific carbohydrates	-
VFG043682	>VM_01605	21.38	1e-18	112292707	clbM	putative drug/sodium antiporter	Escherichia coli O18:K1:H7 str. IHE3034	TX033	-	-	-	-	-
VFG010484	>VM_01640	76.05	0	54296712	htpB	60 kDa chaperonin (Protein Cpn60)(groEL protein)(Heat shock protein B).	Legionella pneumophila str. Paris	CVF347	-	-	-	-	-
VFG016409	>VM_01700	33.58	1e-15	49478936	cysE	serine acetyltransferase	Bacillus thuringiensis serovar konkukian str. 97-27	CVF567	-	-	-	-	-
VFG037468	>VM_01755	22.06	5e-12	213156714	AB57_0984	transcriptional regulator, LysR family	Acinetobacter baumannii AB0057	CVF769	-	-	-	-	-
VFG042874	>VM_01765	48.7	3e-114	27364771	pilM	type IV pilus biogenesis protein PilM	Vibrio vulnificus CMCP6	AI113	-	-	-	-	-
VFG042875	>VM_01770	64.97	1e-79	27364772	pilN	type IV pilus biogenesis protein PilN	Vibrio vulnificus CMCP6	AI113	-	-	-	-	-
VFG042876	>VM_01775	69.39	8e-102	27364773	pilO	type IV pilus biogenesis protein PilO	Vibrio vulnificus CMCP6	AI113	-	-	-	-	-
VFG042877	>VM_01780	61.94	4e-68	27364774	pilP	type IV pilus biogenesis protein PilP	Vibrio vulnificus CMCP6	AI113	-	-	-	-	-
VFG042878	>VM_01785	74.91	0	326423830	pilQ	type IV pilus biogenesis protein PilQ	Vibrio vulnificus CMCP6	AI113	-	-	-	-	-
VFG015897	>VM_01850	32.2	2e-46	71734081	argD	ornithine aminotransferase	Pseudomonas syringae pv. phaseolicola 1448A	CVF546	-	-	-	-	-
VFG042734	>VM_01870	67.33	3e-99	15595849	vfr	cAMP-regulatory protein	Pseudomonas aeruginosa PAO1	AI097	-	-	-	-	-
VFG030134	>VM_01905	31.07	2e-06	479316224	kefB	integral membrane transport protein	Mycobacterium tuberculosis str. Beijing/NITR203	CVF647	-	-	-	-	-
VFG007616	>VM_01930	100	2e-156	15642596	motX	sodium-type flagellar protein MotX	Vibrio cholerae O1 biovar El Tor str. N16961	VF0519	Flagella	Single polar flagellum	-	Contributes to the virulence of pathogenic Vibrio through adhesion or biofilm formation	The flagellar regulatory system positively mediates the transcription of diguanylate cyclase CdgD which results in the transcription of a hemagglutinin that enhances intestinal colonization; c-di-GMP directly bound to YcgR interacts with components of the flagellar motor to disrupt flagellar rotation, thereby leading to decreased motility and inducing teh biofilm formation
VFG010531	>VM_02095	41.58	9e-50	54296815	mip	macrophage infectivity potentiator	Legionella pneumophila str. Paris	CVF349	-	-	-	-	-
VFG015885	>VM_02145	52.08	4e-66	71736839	cysC1	adenylylsulfate kinase	Pseudomonas syringae pv. phaseolicola 1448A	CVF546	-	-	-	-	-
VFG013568	>VM_02245	23.13	1e-14	68248709	hitB	iron(III)-transport system permease protein hFbpB	Haemophilus influenzae 86-028NP	CVF501	-	-	-	-	-
VFG045476	>VM_02255	35.1	8e-24	52840277	lpg0021	Dot/Icm type IV secretion system effector	Legionella pneumophila subsp. pneumophila str. Philadelphia 1	VF0156	Dot/Icm	14 genes share detecable homology to the tra/trb genes of col1b-P9 plasmid, a member of the IncI class of conjugal plasmids; the second type IV secretion apparatus lvh(Legionella vir homologs) system is poorly characterized. Its 11 genes are located on a genomic-island-like region. It might play a role in the efficiency of host cell infection by L. pneumophila grown at lower temperatures. However…	Majority of the dot/icm genes are predicted to encode membrane-associated proteins;DotA is an integral cytoplasmic membrane protein with 8 membrane-spanning domians; IcmK and IcmB proteins are on bacterial surface; IcmQ, IcmS, IcmR, IcmW located in the bacterial cytoplasm;IcmS, IcmW, IvgA are chaperons; IcmX are periplasmic protein; RalF structure: 1XSZ	Allows survival and growth in macrophages, prevent phagosome acifidication and lysosome fusion, essential for induction of apoptosis in human macrophages	Assemble and activate a type IV secretion system in the bacterial membrane that exports plasmid and virulence factors to inhibit the phago-lysosome fusion and reprogram the Legionella-bearing vacuole; IcmS was shown to bind members of the SidE family (SidE, SdeA, SdeB, SdeC) and to be required for the export of SdeA; IcmW interacted with and was required for the translocation of additional Dot/Ic…
VFG042736	>VM_02290	58	0	15599658	rpoN	RNA polymerase factor sigma-54	Pseudomonas aeruginosa PAO1	AI097	-	-	-	-	-
VFG000344	>VM_02330	34.16	7e-36	16272073	hitC	iron(III) ABC transporter, ATP-binding protein	Haemophilus influenzae Rd KW20	VF0268	HitABC	HitA encodes a periplasmic ferric-binding protein A (FbpA), a high-affinity iron-binding protein belonging to the transferrin superfamily. hitB encodes a cytoplasmic permease. hitC encodes ATP-binding protein	-	HitABC(fbpABC) operon encodes a periplasmic-binding protein-dependent iron transport system necessary for the utilization of iron bound to transferrin or iron chelates	-
VFG023043	>VM_02340	34	4e-08	183982887	mce3B	MCE-family protein Mce3B	Mycobacterium marinum M	CVF338	-	-	-	-	-
VFG015608	>VM_02365	29.59	1e-15	146305053	hdtS	phospholipid/glycerol acyltransferase	Pseudomonas mendocina ymp	CVF528	-	-	-	-	-
VFG015903	>VM_02380	25	1e-15	71735587	argK	phaseolotoxin-insensitive ornithine carbamoyltransferase	Pseudomonas syringae pv. phaseolicola 1448A	CVF546	-	-	-	-	-
VFG009380	>VM_02500	44.44	6e-56	119868005	leuD	3-isopropylmalate dehydratase, small subunit	Mycobacterium sp. KMS	CVF309	-	-	-	-	-
VFG030402	>VM_02540	26.2	2e-31	315442419	fadD13	acyl-CoA synthetase	Mycobacterium gilvum Spyr1	CVF649	-	-	-	-	-
VFG014918	>VM_02625	64.74	5e-92	146281607	algU	RNA polymerase sigma-H factor AlgT	Pseudomonas stutzeri A1501	CVF523	-	-	-	-	-
VFG014941	>VM_02635	26.96	2e-28	70728829	mucB	sigma factor algU regulatory protein MucB	Pseudomonas fluorescens Pf-5	CVF523	-	-	-	-	-
VFG000136	>VM_02640	27.56	2e-08	15595962	mucC	negative regulator for alginate biosynthesis MucB	Pseudomonas aeruginosa PAO1	VF0091	Alginate	Alginate production is frequently referred to as mucoidy because colonies producing alginate have a wet glistening (mucoid) appearance, which is very different from that of colonies not producing alginate; most of the alginate biosynthetic genes are clustered in the algD operon; Alginate production is highly regulated. Regulatory genes are located in two areas far removed from the biosynthetic ge…	Alginate is a linear polymer of high molecular weight composed of the uronic acids <beta>-D-mannuronate and its C-5 epimer, <alpha>-L-guluronate, which are linked by <beta>-1,4 glycosidic bonds; The early steps in the biosynthesis of alginate to form GDP mannuronic acid require the products of algA and algC to convert fructose-6-phosphate to GDP-mannose and then require the product of algD to con…	Allows the bacteria form biofilm; contributes to the persistence of the bacteria in the CF lung: act as an adhesin, preventing the bacteria from being expelled from the lung, and alginate slime layer makes it more difficult for phagocytes to ingest and kill the bacteria	-
VFG016484	>VM_02645	27.74	1e-14	12045310	tuf	elongation factor Tu	Mycoplasma genitalium G37	CVF587	-	-	-	-	-
VFG043390	>VM_02670	37.79	6e-47	15646189	pdxJ	pyridoxine 5'-phosphate synthase	Helicobacter pylori 26695	AI150	-	-	-	-	-
VFG019942	>VM_02695	38.03	9e-174	229591212	gacS	hybrid sensory histidine kinase in two-component regulatory system with UvrY	Pseudomonas fluorescens SBW25	CVF529	-	-	-	-	-
VFG001887	>VM_02705	42.93	0	52841687	relA	GTP pyrophosphokinase ((p)ppGpp synthetase I) stringent stress response RelA	Legionella pneumophila subsp. pneumophila str. Philadelphia 1	VF0260	RelA	-	-	Dispensable for intracellular growth within amoebae or the alveolar macrophages, but dedicate to convert from a replicated to a virulent state	The ribosome-associated RelA, ppGpp synthetase, converts GTP to (p)ppGpp in response to amino acid depletion. The alarmone ppGpp stimulates the two-component system LetA/S, the transmission trait enhancer LetE, the alternative sigma factor RpoS and perhaps the putative master flagellar regulator RpoN, which together promote the expression of transmission traits: cytotoxic, motile, and infectious …
VFG005579	>VM_02725	59.86	2e-180	116516768	eno	phosphopyruvate hydratase	Streptococcus pneumoniae D39	CVF153	-	-	-	-	-
VFG040945	>VM_02750	90.17	0	147674552	epsA	general secretion pathway protein A	Vibrio cholerae O395	SS205	-	-	-	-	-
VFG040944	>VM_02755	73.05	2e-134	147675429	epsB	putative general secretion pathway protein B	Vibrio cholerae O395	SS205	-	-	-	-	-
VFG006892	>VM_02785	32.26	9e-38	147673778	acfB	accessory colonization factor AcfB	Vibrio cholerae O395	CVF257	-	-	-	-	-
VFG013431	>VM_02795	66.31	0	68249957	rfaE	ADP-heptose synthase	Haemophilus influenzae 86-028NP	CVF494	-	-	-	-	-
VFG044140	>VM_02800	45.56	3e-113	218927856	hasF	outer membrane channel protein	Yersinia pestis CO92	IA044	-	-	-	-	-
VFG006914	>VM_02850	87.29	0	15642423	pilD	leader peptidase PilD	Vibrio cholerae O1 biovar El Tor str. N16961	CVF258	-	-	-	-	-
VFG006908	>VM_02855	95.59	0	15642422	pilC	type IV pilin biogenesis protein PilC	Vibrio cholerae O1 biovar El Tor str. N16961	CVF258	-	-	-	-	-
VFG006902	>VM_02860	96.44	0	15642421	pilB	type IV pilus assembly protein PilB	Vibrio cholerae O1 biovar El Tor str. N16961	CVF258	-	-	-	-	-
VFG042510	>VM_02885	30.22	5e-18	29293004	fotS	FotS	Escherichia coli O20:K27:H- ARG-2	AI031	-	-	-	-	-
VFG014134	>VM_02960	30.92	5e-10	152987142	PSPA7_1985	O-antigen initiating glycosyl transferase	Pseudomonas aeruginosa PA7	CVF520	-	-	-	-	-
VFG013413	>VM_03000	74.34	1e-170	68249693	lpxC	UDP-3-O-	Haemophilus influenzae 86-028NP	CVF494	-	-	-	-	-
VFG009174	>VM_03010	35.5	3e-134	471337768	secA2	preprotein translocase subunit	Mycobacterium tuberculosis str. Erdman (ATCC 35801)	CVF299	-	-	-	-	-
VFG011124	>VM_03100	29.29	3e-64	115422956	bvgS	virulence sensor protein	Bordetella avium 197N	CVF377	-	-	-	-	-
VFG041119	>VM_03105	34.63	3e-41	53722516	regB	two-component response regulator protein	Burkholderia pseudomallei K96243	SS192	-	-	-	-	-
VFG043287	>VM_03220	23.3	4e-06	126697812	CD0241	phosphoserine phosphatase	Clostridium difficile 630	AI148	-	-	-	-	-
VFG044084	>VM_03240	26.13	2e-14	15597579	PA2383	transcriptional regulator	Pseudomonas aeruginosa PAO1	IA001	-	-	-	-	-
VFG029717	>VM_03250	23.04	6e-31	386005483	mps1	fatty-acid-CoA ligase	Mycobacterium tuberculosis RGTB423	CVF650	-	-	-	-	-
VFG045670	>VM_03270	26.21	1e-28	383327725	EFAU004_00405	LacI family transcriptional regulator	Enterococcus faecium Aus0004	CVF615	-	-	-	-	-
VFG004881	>VM_03325	27.61	2e-15	49483335	eta	hypothetical protein	Staphylococcus aureus subsp. aureus MRSA252	CVF076	-	-	-	-	-
VFG015998	>VM_03380	22.57	1e-15	66045205	pvdN	Twin-arginine translocation pathway signal	Pseudomonas syringae pv. syringae B728a	CVF551	-	-	-	-	-
VFG011072	>VM_03405	30.12	1e-16	33593234	btrS	putative RNA polymerase sigma factor	Bordetella pertussis Tohama I	SS038	-	-	-	-	-
VFG044096	>VM_03415	23.51	4e-06	15599414	fptX	transporter	Pseudomonas aeruginosa PAO1	IA002	-	-	-	-	-
VFG041304	>VM_03420	35.29	4e-20	52842179	lirB	Dot/Icm type IV secretion system effector LirB	Legionella pneumophila subsp. pneumophila str. Philadelphia 1	SS047	-	-	-	-	-
VFG003391	>VM_03465	24.74	6e-19	51595348	ddhD	CDP-6-deoxy-delta-3,4-glucoseen reductase	Yersinia pseudotuberculosis IP 32953	CVF043	-	-	-	-	-
VFG045688	>VM_03630	47.84	5e-79	383329042	uppS	undecaprenyl diphosphate synthase	Enterococcus faecium Aus0004	CVF618	-	-	-	-	-
VFG002189	>VM_03635	47.83	7e-35	29376986	cpsB	phosphatidate cytidylyltransferase	Enterococcus faecalis V583	VF0361	Capsule	The biosynthesis of capsular polysaccharides by E. faecalis is encoded by the csp operon, which includes 11 open reading frames (cpsA to cpsK ). However, only 7 open reading frames in the cps operon are essential for capsule production (cpsC, cpsD, cpsE, cpsG, cpsI, cpsJ , and cpsK); Previous genetic evidence demonstrated that E. faecalis isolates can be classified in 1 of 3 capsule operon polymo…	-	Contributes to host immune evasion	Masks bound C3 from detection on the surface of E. faecalis; masks lipoteichoic acid from detection
VFG016677	>VM_03650	28.3	4e-75	49474290	omp89	Outer membrane protein	Bartonella quintana str. Toulouse	CVF601	-	-	-	-	-
VFG013165	>VM_03660	64.52	4e-156	170717703	lpxD	UDP-3-O-(3-hydroxymyristoyl) glucosamine N-acyltransferase	Haemophilus somnus 2336	CVF494	-	-	-	-	-
VFG011402	>VM_03665	47.02	8e-44	23502030	fabZ	(3R)-hydroxymyristoyl ACP dehydratase	Brucella suis 1330	CVF383	-	-	-	-	-
VFG013394	>VM_03670	66.79	3e-127	113461502	lpxA	UDP-N-acetylglucosamine acyltransferase	Haemophilus somnus 129PT	CVF494	-	-	-	-	-
VFG041913	>VM_03715	42.91	2e-68	28868586	hrpH	membrane-bound lytic murein transglycosylase D	Pseudomonas syringae pv. tomato str. DC3000	SS003	-	-	-	-	-
VFG044398	>VM_03745	24.3	3e-09	6959522	pdtorfO	putative acyl-CoA dehydrogenase	Pseudomonas stutzeri KC	IA030	-	-	-	-	-
VFG013418	>VM_03750	83.25	4e-118	16273103	gmhA/lpcA	phosphoheptose isomerase	Haemophilus influenzae Rd KW20	CVF494	-	-	-	-	-
VFG011184	>VM_03760	25.62	3e-09	33594847	wbmQ	putative formyl transferase	Bordetella parapertussis 12822	CVF380	-	-	-	-	-
VFG031404	>VM_03810	42.79	2e-151	379747038	ctpV	metal cation transporter p-type ATPase, CtpV	Mycobacterium intracellulare ATCC 13950	CVF658	-	-	-	-	-
VFG001443	>VM_03820	33.72	1e-39	7188818	ompA	outer membrane protein A	Escherichia coli O18:K1:H7 str. RS218	VF0236	OmpA	Major outer membrane protein in E. coli, homologous to Neisseria Opa proteins which have been shown to be involved in invasion of eukaryotic cells	N-terminal domain crosses the membrane eight time in antiparallel <beta>-strands with four relatively large and hydrophilic surface-exposed loops; The N-teriminal surface-exposed loops of OmpA are contribute to E. coli K1 invasion of BMECs	Contributes to brain mecrovascular endothelial cells (BMECs) invasion via a ligand-receptor interaction. Interaction of OmpA with its receptor induces actin condensation at the binding site. The actin reorganization induced by E. coli depends on activation of several host proteins involved in signaling, including focal adhesion kinase, PI3-kinase, PKC-<alpha>, and caveolin-1; OmpA also binds to C…	Binds to a 95-kDa HBMEC receptor, Ecgp, for E. coli invasion. OmpA-Ecgp interaction occurs via GlcNAc1,4-GlcNAc epitopes as well as the protein backbone of the receptor. The presence of Ecgp on human brain microvascular endothelial cell, but not on nonbrain endothelial cells. Ecgp is a gp96 (a cell surface glycoprotein related to heat shock proteins) homologue.
VFG043123	>VM_03835	94.69	0	15642207	flgT	flagellar protein FlgT	Vibrio cholerae O1 biovar El Tor str. N16961	VF0519	Flagella	Single polar flagellum	-	Contributes to the virulence of pathogenic Vibrio through adhesion or biofilm formation	The flagellar regulatory system positively mediates the transcription of diguanylate cyclase CdgD which results in the transcription of a hemagglutinin that enhances intestinal colonization; c-di-GMP directly bound to YcgR interacts with components of the flagellar motor to disrupt flagellar rotation, thereby leading to decreased motility and inducing teh biofilm formation
VFG043122	>VM_03840	97.16	4e-155	15642206	flgO	flagellar protein FlgO	Vibrio cholerae O1 biovar El Tor str. N16961	VF0519	Flagella	Single polar flagellum	-	Contributes to the virulence of pathogenic Vibrio through adhesion or biofilm formation	The flagellar regulatory system positively mediates the transcription of diguanylate cyclase CdgD which results in the transcription of a hemagglutinin that enhances intestinal colonization; c-di-GMP directly bound to YcgR interacts with components of the flagellar motor to disrupt flagellar rotation, thereby leading to decreased motility and inducing teh biofilm formation
VFG043121	>VM_03845	94.62	6e-89	15642205	flgP	flagellar protein FlgP	Vibrio cholerae O1 biovar El Tor str. N16961	VF0519	Flagella	Single polar flagellum	-	Contributes to the virulence of pathogenic Vibrio through adhesion or biofilm formation	The flagellar regulatory system positively mediates the transcription of diguanylate cyclase CdgD which results in the transcription of a hemagglutinin that enhances intestinal colonization; c-di-GMP directly bound to YcgR interacts with components of the flagellar motor to disrupt flagellar rotation, thereby leading to decreased motility and inducing teh biofilm formation
VFG007388	>VM_03850	96.45	4e-97	15642204	flgN	flagellar biosynthesis chaperone FlgN	Vibrio cholerae O1 biovar El Tor str. N16961	VF0519	Flagella	Single polar flagellum	-	Contributes to the virulence of pathogenic Vibrio through adhesion or biofilm formation	The flagellar regulatory system positively mediates the transcription of diguanylate cyclase CdgD which results in the transcription of a hemagglutinin that enhances intestinal colonization; c-di-GMP directly bound to YcgR interacts with components of the flagellar motor to disrupt flagellar rotation, thereby leading to decreased motility and inducing teh biofilm formation
VFG007382	>VM_03855	100	1e-73	15642203	flgM	negative regulator of flagellin synthesis FlgM, putative	Vibrio cholerae O1 biovar El Tor str. N16961	VF0519	Flagella	Single polar flagellum	-	Contributes to the virulence of pathogenic Vibrio through adhesion or biofilm formation	The flagellar regulatory system positively mediates the transcription of diguanylate cyclase CdgD which results in the transcription of a hemagglutinin that enhances intestinal colonization; c-di-GMP directly bound to YcgR interacts with components of the flagellar motor to disrupt flagellar rotation, thereby leading to decreased motility and inducing teh biofilm formation
VFG007376	>VM_03860	100	0	15642202	flgA	flagellar basal body P-ring biosynthesis protein	Vibrio cholerae O1 biovar El Tor str. N16961	VF0519	Flagella	Single polar flagellum	-	Contributes to the virulence of pathogenic Vibrio through adhesion or biofilm formation	The flagellar regulatory system positively mediates the transcription of diguanylate cyclase CdgD which results in the transcription of a hemagglutinin that enhances intestinal colonization; c-di-GMP directly bound to YcgR interacts with components of the flagellar motor to disrupt flagellar rotation, thereby leading to decreased motility and inducing teh biofilm formation
VFG007370	>VM_03865	100	0	15642201	cheV	chemotaxis protein CheV	Vibrio cholerae O1 biovar El Tor str. N16961	VF0519	Flagella	Single polar flagellum	-	Contributes to the virulence of pathogenic Vibrio through adhesion or biofilm formation	The flagellar regulatory system positively mediates the transcription of diguanylate cyclase CdgD which results in the transcription of a hemagglutinin that enhances intestinal colonization; c-di-GMP directly bound to YcgR interacts with components of the flagellar motor to disrupt flagellar rotation, thereby leading to decreased motility and inducing teh biofilm formation
VFG007364	>VM_03870	100	0	15642200	cheR	chemotaxis protein methyltransferase CheR	Vibrio cholerae O1 biovar El Tor str. N16961	VF0519	Flagella	Single polar flagellum	-	Contributes to the virulence of pathogenic Vibrio through adhesion or biofilm formation	The flagellar regulatory system positively mediates the transcription of diguanylate cyclase CdgD which results in the transcription of a hemagglutinin that enhances intestinal colonization; c-di-GMP directly bound to YcgR interacts with components of the flagellar motor to disrupt flagellar rotation, thereby leading to decreased motility and inducing teh biofilm formation
VFG007358	>VM_03875	99.24	8e-95	15642199	flgB	flagellar basal body protein	Vibrio cholerae O1 biovar El Tor str. N16961	VF0519	Flagella	Single polar flagellum	-	Contributes to the virulence of pathogenic Vibrio through adhesion or biofilm formation	The flagellar regulatory system positively mediates the transcription of diguanylate cyclase CdgD which results in the transcription of a hemagglutinin that enhances intestinal colonization; c-di-GMP directly bound to YcgR interacts with components of the flagellar motor to disrupt flagellar rotation, thereby leading to decreased motility and inducing teh biofilm formation
VFG007352	>VM_03880	99.28	3e-99	15642198	flgC	flagellar basal body rod protein	Vibrio cholerae O1 biovar El Tor str. N16961	VF0519	Flagella	Single polar flagellum	-	Contributes to the virulence of pathogenic Vibrio through adhesion or biofilm formation	The flagellar regulatory system positively mediates the transcription of diguanylate cyclase CdgD which results in the transcription of a hemagglutinin that enhances intestinal colonization; c-di-GMP directly bound to YcgR interacts with components of the flagellar motor to disrupt flagellar rotation, thereby leading to decreased motility and inducing teh biofilm formation
VFG007346	>VM_03885	100	3e-171	15642197	flgD	flagellar basal body rod modification protein	Vibrio cholerae O1 biovar El Tor str. N16961	VF0519	Flagella	Single polar flagellum	-	Contributes to the virulence of pathogenic Vibrio through adhesion or biofilm formation	The flagellar regulatory system positively mediates the transcription of diguanylate cyclase CdgD which results in the transcription of a hemagglutinin that enhances intestinal colonization; c-di-GMP directly bound to YcgR interacts with components of the flagellar motor to disrupt flagellar rotation, thereby leading to decreased motility and inducing teh biofilm formation
VFG007340	>VM_03890	100	0	15642196	flgE	flagellar hook protein	Vibrio cholerae O1 biovar El Tor str. N16961	VF0519	Flagella	Single polar flagellum	-	Contributes to the virulence of pathogenic Vibrio through adhesion or biofilm formation	The flagellar regulatory system positively mediates the transcription of diguanylate cyclase CdgD which results in the transcription of a hemagglutinin that enhances intestinal colonization; c-di-GMP directly bound to YcgR interacts with components of the flagellar motor to disrupt flagellar rotation, thereby leading to decreased motility and inducing teh biofilm formation
VFG007334	>VM_03895	99.6	0	15642195	flgF	flagellar basal-body rod protein FlgF	Vibrio cholerae O1 biovar El Tor str. N16961	VF0519	Flagella	Single polar flagellum	-	Contributes to the virulence of pathogenic Vibrio through adhesion or biofilm formation	The flagellar regulatory system positively mediates the transcription of diguanylate cyclase CdgD which results in the transcription of a hemagglutinin that enhances intestinal colonization; c-di-GMP directly bound to YcgR interacts with components of the flagellar motor to disrupt flagellar rotation, thereby leading to decreased motility and inducing teh biofilm formation
VFG007328	>VM_03900	100	0	15642194	flgG	flagellar basal-body rod protein FlgG	Vibrio cholerae O1 biovar El Tor str. N16961	VF0519	Flagella	Single polar flagellum	-	Contributes to the virulence of pathogenic Vibrio through adhesion or biofilm formation	The flagellar regulatory system positively mediates the transcription of diguanylate cyclase CdgD which results in the transcription of a hemagglutinin that enhances intestinal colonization; c-di-GMP directly bound to YcgR interacts with components of the flagellar motor to disrupt flagellar rotation, thereby leading to decreased motility and inducing teh biofilm formation
VFG007322	>VM_03905	100	0	15642193	flgH	flagellar L-ring protein precursor	Vibrio cholerae O1 biovar El Tor str. N16961	VF0519	Flagella	Single polar flagellum	-	Contributes to the virulence of pathogenic Vibrio through adhesion or biofilm formation	The flagellar regulatory system positively mediates the transcription of diguanylate cyclase CdgD which results in the transcription of a hemagglutinin that enhances intestinal colonization; c-di-GMP directly bound to YcgR interacts with components of the flagellar motor to disrupt flagellar rotation, thereby leading to decreased motility and inducing teh biofilm formation
VFG007316	>VM_03910	98.89	0	15642192	flgI	flagellar P-ring protein precursor	Vibrio cholerae O1 biovar El Tor str. N16961	VF0519	Flagella	Single polar flagellum	-	Contributes to the virulence of pathogenic Vibrio through adhesion or biofilm formation	The flagellar regulatory system positively mediates the transcription of diguanylate cyclase CdgD which results in the transcription of a hemagglutinin that enhances intestinal colonization; c-di-GMP directly bound to YcgR interacts with components of the flagellar motor to disrupt flagellar rotation, thereby leading to decreased motility and inducing teh biofilm formation
VFG007310	>VM_03915	92.95	0	15642191	flgJ	peptidoglycan hydrolase	Vibrio cholerae O1 biovar El Tor str. N16961	VF0519	Flagella	Single polar flagellum	-	Contributes to the virulence of pathogenic Vibrio through adhesion or biofilm formation	The flagellar regulatory system positively mediates the transcription of diguanylate cyclase CdgD which results in the transcription of a hemagglutinin that enhances intestinal colonization; c-di-GMP directly bound to YcgR interacts with components of the flagellar motor to disrupt flagellar rotation, thereby leading to decreased motility and inducing teh biofilm formation
VFG007304	>VM_03920	95.35	0	15642190	flgK	flagellar hook-associated protein	Vibrio cholerae O1 biovar El Tor str. N16961	VF0519	Flagella	Single polar flagellum	-	Contributes to the virulence of pathogenic Vibrio through adhesion or biofilm formation	The flagellar regulatory system positively mediates the transcription of diguanylate cyclase CdgD which results in the transcription of a hemagglutinin that enhances intestinal colonization; c-di-GMP directly bound to YcgR interacts with components of the flagellar motor to disrupt flagellar rotation, thereby leading to decreased motility and inducing teh biofilm formation
VFG007298	>VM_03925	96.98	0	15642189	flgL	flagellar hook-associated protein	Vibrio cholerae O1 biovar El Tor str. N16961	VF0519	Flagella	Single polar flagellum	-	Contributes to the virulence of pathogenic Vibrio through adhesion or biofilm formation	The flagellar regulatory system positively mediates the transcription of diguanylate cyclase CdgD which results in the transcription of a hemagglutinin that enhances intestinal colonization; c-di-GMP directly bound to YcgR interacts with components of the flagellar motor to disrupt flagellar rotation, thereby leading to decreased motility and inducing teh biofilm formation
VFG007292	>VM_03930	96.31	0	15642187	flaA	flagellin	Vibrio cholerae O1 biovar El Tor str. N16961	VF0519	Flagella	Single polar flagellum	-	Contributes to the virulence of pathogenic Vibrio through adhesion or biofilm formation	The flagellar regulatory system positively mediates the transcription of diguanylate cyclase CdgD which results in the transcription of a hemagglutinin that enhances intestinal colonization; c-di-GMP directly bound to YcgR interacts with components of the flagellar motor to disrupt flagellar rotation, thereby leading to decreased motility and inducing teh biofilm formation
VFG007286	>VM_03935	96.29	0	15642186	flaC	flagellin	Vibrio cholerae O1 biovar El Tor str. N16961	VF0519	Flagella	Single polar flagellum	-	Contributes to the virulence of pathogenic Vibrio through adhesion or biofilm formation	The flagellar regulatory system positively mediates the transcription of diguanylate cyclase CdgD which results in the transcription of a hemagglutinin that enhances intestinal colonization; c-di-GMP directly bound to YcgR interacts with components of the flagellar motor to disrupt flagellar rotation, thereby leading to decreased motility and inducing teh biofilm formation
VFG013620	>VM_04040	26.54	5e-26	68249803	hemM	outer membrane lipoprotein LolB precursor	Haemophilus influenzae 86-028NP	CVF506	-	-	-	-	-
VFG013196	>VM_04045	49.53	4e-138	170717508	hemA	Glutamyl-tRNA reductase	Haemophilus somnus 2336	CVF506	-	-	-	-	-
VFG013466	>VM_04070	79.72	4e-173	68249928	kdsA	2-dehydro-3-deoxyphosphooctonate aldolase	Haemophilus influenzae 86-028NP	CVF494	-	-	-	-	-
VFG002420	>VM_04075	30.02	7e-49	21281752	adsA	Adenosine synthase A	Streptococcus pyogenes MGAS315	VF0422	AdsA	Harbors two 5'-nucleotidase motifs and a C-terminal LPXTG motif sorting signal	-	Evasion from innate immunity	Synthesizes the immune signaling molecule adenosine via hyrolysis of AMP, ADP or ATP, thereby dampening innate and adaptive immune responses during infection.
VFG044071	>VM_04120	24.74	8e-07	15607346	Rv0205	transmembrane protein	Mycobacterium tuberculosis H37Rv	IA045	-	-	-	-	-
VFG007538	>VM_04235	95.77	0	15642143	flaE	flagellin	Vibrio cholerae O1 biovar El Tor str. N16961	VF0519	Flagella	Single polar flagellum	-	Contributes to the virulence of pathogenic Vibrio through adhesion or biofilm formation	The flagellar regulatory system positively mediates the transcription of diguanylate cyclase CdgD which results in the transcription of a hemagglutinin that enhances intestinal colonization; c-di-GMP directly bound to YcgR interacts with components of the flagellar motor to disrupt flagellar rotation, thereby leading to decreased motility and inducing teh biofilm formation
VFG007532	>VM_04240	98.41	0	15642142	flaD	flagellin	Vibrio cholerae O1 biovar El Tor str. N16961	VF0519	Flagella	Single polar flagellum	-	Contributes to the virulence of pathogenic Vibrio through adhesion or biofilm formation	The flagellar regulatory system positively mediates the transcription of diguanylate cyclase CdgD which results in the transcription of a hemagglutinin that enhances intestinal colonization; c-di-GMP directly bound to YcgR interacts with components of the flagellar motor to disrupt flagellar rotation, thereby leading to decreased motility and inducing teh biofilm formation
VFG007526	>VM_04245	95.48	0	15642141	flaB	flagellin	Vibrio cholerae O1 biovar El Tor str. N16961	VF0519	Flagella	Single polar flagellum	-	Contributes to the virulence of pathogenic Vibrio through adhesion or biofilm formation	The flagellar regulatory system positively mediates the transcription of diguanylate cyclase CdgD which results in the transcription of a hemagglutinin that enhances intestinal colonization; c-di-GMP directly bound to YcgR interacts with components of the flagellar motor to disrupt flagellar rotation, thereby leading to decreased motility and inducing teh biofilm formation
VFG007520	>VM_04250	95.42	1e-104	15642140	flaG	flagellar protein FlaG	Vibrio cholerae O1 biovar El Tor str. N16961	VF0519	Flagella	Single polar flagellum	-	Contributes to the virulence of pathogenic Vibrio through adhesion or biofilm formation	The flagellar regulatory system positively mediates the transcription of diguanylate cyclase CdgD which results in the transcription of a hemagglutinin that enhances intestinal colonization; c-di-GMP directly bound to YcgR interacts with components of the flagellar motor to disrupt flagellar rotation, thereby leading to decreased motility and inducing teh biofilm formation
VFG007514	>VM_04255	94.29	0	15642139	fliD	flagellar hook-associated protein	Vibrio cholerae O1 biovar El Tor str. N16961	VF0519	Flagella	Single polar flagellum	-	Contributes to the virulence of pathogenic Vibrio through adhesion or biofilm formation	The flagellar regulatory system positively mediates the transcription of diguanylate cyclase CdgD which results in the transcription of a hemagglutinin that enhances intestinal colonization; c-di-GMP directly bound to YcgR interacts with components of the flagellar motor to disrupt flagellar rotation, thereby leading to decreased motility and inducing teh biofilm formation
VFG007508	>VM_04260	90.1	1e-62	15642138	flaI	flagellar rod protein FlaI, putative	Vibrio cholerae O1 biovar El Tor str. N16961	VF0519	Flagella	Single polar flagellum	-	Contributes to the virulence of pathogenic Vibrio through adhesion or biofilm formation	The flagellar regulatory system positively mediates the transcription of diguanylate cyclase CdgD which results in the transcription of a hemagglutinin that enhances intestinal colonization; c-di-GMP directly bound to YcgR interacts with components of the flagellar motor to disrupt flagellar rotation, thereby leading to decreased motility and inducing teh biofilm formation
VFG007502	>VM_04265	97.79	8e-97	15642137	fliS	flagellar protein FliS	Vibrio cholerae O1 biovar El Tor str. N16961	VF0519	Flagella	Single polar flagellum	-	Contributes to the virulence of pathogenic Vibrio through adhesion or biofilm formation	The flagellar regulatory system positively mediates the transcription of diguanylate cyclase CdgD which results in the transcription of a hemagglutinin that enhances intestinal colonization; c-di-GMP directly bound to YcgR interacts with components of the flagellar motor to disrupt flagellar rotation, thereby leading to decreased motility and inducing teh biofilm formation
VFG007490	>VM_04275	97.72	0	15642135	fleS/flrB	sensory box sensor histidine kinase	Vibrio cholerae O1 biovar El Tor str. N16961	VF0519	Flagella	Single polar flagellum	-	Contributes to the virulence of pathogenic Vibrio through adhesion or biofilm formation	The flagellar regulatory system positively mediates the transcription of diguanylate cyclase CdgD which results in the transcription of a hemagglutinin that enhances intestinal colonization; c-di-GMP directly bound to YcgR interacts with components of the flagellar motor to disrupt flagellar rotation, thereby leading to decreased motility and inducing teh biofilm formation
VFG007484	>VM_04280	95.82	0	15642134	fleR/flrC	sigma-54 dependent response regulator	Vibrio cholerae O1 biovar El Tor str. N16961	VF0519	Flagella	Single polar flagellum	-	Contributes to the virulence of pathogenic Vibrio through adhesion or biofilm formation	The flagellar regulatory system positively mediates the transcription of diguanylate cyclase CdgD which results in the transcription of a hemagglutinin that enhances intestinal colonization; c-di-GMP directly bound to YcgR interacts with components of the flagellar motor to disrupt flagellar rotation, thereby leading to decreased motility and inducing teh biofilm formation
VFG007478	>VM_04285	94.17	1e-68	15642133	fliE	flagellar hook-basal body protein	Vibrio cholerae O1 biovar El Tor str. N16961	VF0519	Flagella	Single polar flagellum	-	Contributes to the virulence of pathogenic Vibrio through adhesion or biofilm formation	The flagellar regulatory system positively mediates the transcription of diguanylate cyclase CdgD which results in the transcription of a hemagglutinin that enhances intestinal colonization; c-di-GMP directly bound to YcgR interacts with components of the flagellar motor to disrupt flagellar rotation, thereby leading to decreased motility and inducing teh biofilm formation
VFG007472	>VM_04290	96.38	0	15642132	fliF	flagellar M-ring protein	Vibrio cholerae O1 biovar El Tor str. N16961	VF0519	Flagella	Single polar flagellum	-	Contributes to the virulence of pathogenic Vibrio through adhesion or biofilm formation	The flagellar regulatory system positively mediates the transcription of diguanylate cyclase CdgD which results in the transcription of a hemagglutinin that enhances intestinal colonization; c-di-GMP directly bound to YcgR interacts with components of the flagellar motor to disrupt flagellar rotation, thereby leading to decreased motility and inducing teh biofilm formation
VFG007466	>VM_04295	97.41	0	15642131	fliG	flagellar motor protein	Vibrio cholerae O1 biovar El Tor str. N16961	VF0519	Flagella	Single polar flagellum	-	Contributes to the virulence of pathogenic Vibrio through adhesion or biofilm formation	The flagellar regulatory system positively mediates the transcription of diguanylate cyclase CdgD which results in the transcription of a hemagglutinin that enhances intestinal colonization; c-di-GMP directly bound to YcgR interacts with components of the flagellar motor to disrupt flagellar rotation, thereby leading to decreased motility and inducing teh biofilm formation
VFG007460	>VM_04300	90.98	0	15642130	fliH	flagellar assembly protein	Vibrio cholerae O1 biovar El Tor str. N16961	VF0519	Flagella	Single polar flagellum	-	Contributes to the virulence of pathogenic Vibrio through adhesion or biofilm formation	The flagellar regulatory system positively mediates the transcription of diguanylate cyclase CdgD which results in the transcription of a hemagglutinin that enhances intestinal colonization; c-di-GMP directly bound to YcgR interacts with components of the flagellar motor to disrupt flagellar rotation, thereby leading to decreased motility and inducing teh biofilm formation
VFG007454	>VM_04305	99.09	0	15642129	fliI	flagellum-specific ATP synthase	Vibrio cholerae O1 biovar El Tor str. N16961	VF0519	Flagella	Single polar flagellum	-	Contributes to the virulence of pathogenic Vibrio through adhesion or biofilm formation	The flagellar regulatory system positively mediates the transcription of diguanylate cyclase CdgD which results in the transcription of a hemagglutinin that enhances intestinal colonization; c-di-GMP directly bound to YcgR interacts with components of the flagellar motor to disrupt flagellar rotation, thereby leading to decreased motility and inducing teh biofilm formation
VFG007449	>VM_04310	94.56	1e-98	147673876	fliJ	putative flagellar protein FliJ	Vibrio cholerae O395	CVF281	-	-	-	-	-
VFG007442	>VM_04315	59.73	0	15642127	fliK	flagellar hook-length control protein FliK, putative	Vibrio cholerae O1 biovar El Tor str. N16961	VF0519	Flagella	Single polar flagellum	-	Contributes to the virulence of pathogenic Vibrio through adhesion or biofilm formation	The flagellar regulatory system positively mediates the transcription of diguanylate cyclase CdgD which results in the transcription of a hemagglutinin that enhances intestinal colonization; c-di-GMP directly bound to YcgR interacts with components of the flagellar motor to disrupt flagellar rotation, thereby leading to decreased motility and inducing teh biofilm formation
VFG007436	>VM_04320	91.02	1e-106	15642126	fliL	flagellar basal body-associated protein	Vibrio cholerae O1 biovar El Tor str. N16961	VF0519	Flagella	Single polar flagellum	-	Contributes to the virulence of pathogenic Vibrio through adhesion or biofilm formation	The flagellar regulatory system positively mediates the transcription of diguanylate cyclase CdgD which results in the transcription of a hemagglutinin that enhances intestinal colonization; c-di-GMP directly bound to YcgR interacts with components of the flagellar motor to disrupt flagellar rotation, thereby leading to decreased motility and inducing teh biofilm formation
VFG007430	>VM_04325	98.28	0	15642125	fliM	flagellar motor switch protein	Vibrio cholerae O1 biovar El Tor str. N16961	VF0519	Flagella	Single polar flagellum	-	Contributes to the virulence of pathogenic Vibrio through adhesion or biofilm formation	The flagellar regulatory system positively mediates the transcription of diguanylate cyclase CdgD which results in the transcription of a hemagglutinin that enhances intestinal colonization; c-di-GMP directly bound to YcgR interacts with components of the flagellar motor to disrupt flagellar rotation, thereby leading to decreased motility and inducing teh biofilm formation
VFG007424	>VM_04330	99.26	4e-94	15642124	fliN	flagellar motor switch protein	Vibrio cholerae O1 biovar El Tor str. N16961	VF0519	Flagella	Single polar flagellum	-	Contributes to the virulence of pathogenic Vibrio through adhesion or biofilm formation	The flagellar regulatory system positively mediates the transcription of diguanylate cyclase CdgD which results in the transcription of a hemagglutinin that enhances intestinal colonization; c-di-GMP directly bound to YcgR interacts with components of the flagellar motor to disrupt flagellar rotation, thereby leading to decreased motility and inducing teh biofilm formation
VFG007418	>VM_04335	94.57	2e-74	15642123	fliO	flagellar protein FliO	Vibrio cholerae O1 biovar El Tor str. N16961	VF0519	Flagella	Single polar flagellum	-	Contributes to the virulence of pathogenic Vibrio through adhesion or biofilm formation	The flagellar regulatory system positively mediates the transcription of diguanylate cyclase CdgD which results in the transcription of a hemagglutinin that enhances intestinal colonization; c-di-GMP directly bound to YcgR interacts with components of the flagellar motor to disrupt flagellar rotation, thereby leading to decreased motility and inducing teh biofilm formation
VFG007412	>VM_04340	96.66	0	15642122	fliP	flagellar biosynthesis protein	Vibrio cholerae O1 biovar El Tor str. N16961	VF0519	Flagella	Single polar flagellum	-	Contributes to the virulence of pathogenic Vibrio through adhesion or biofilm formation	The flagellar regulatory system positively mediates the transcription of diguanylate cyclase CdgD which results in the transcription of a hemagglutinin that enhances intestinal colonization; c-di-GMP directly bound to YcgR interacts with components of the flagellar motor to disrupt flagellar rotation, thereby leading to decreased motility and inducing teh biofilm formation
VFG007406	>VM_04345	96.63	3e-58	15642121	fliQ	flagellar biosynthesis protein	Vibrio cholerae O1 biovar El Tor str. N16961	VF0519	Flagella	Single polar flagellum	-	Contributes to the virulence of pathogenic Vibrio through adhesion or biofilm formation	The flagellar regulatory system positively mediates the transcription of diguanylate cyclase CdgD which results in the transcription of a hemagglutinin that enhances intestinal colonization; c-di-GMP directly bound to YcgR interacts with components of the flagellar motor to disrupt flagellar rotation, thereby leading to decreased motility and inducing teh biofilm formation
VFG007400	>VM_04350	96.54	0	15642120	fliR	flagellar biosynthesis protein	Vibrio cholerae O1 biovar El Tor str. N16961	VF0519	Flagella	Single polar flagellum	-	Contributes to the virulence of pathogenic Vibrio through adhesion or biofilm formation	The flagellar regulatory system positively mediates the transcription of diguanylate cyclase CdgD which results in the transcription of a hemagglutinin that enhances intestinal colonization; c-di-GMP directly bound to YcgR interacts with components of the flagellar motor to disrupt flagellar rotation, thereby leading to decreased motility and inducing teh biofilm formation
VFG007394	>VM_04355	96.28	0	15642119	flhB	flagellar biosynthesis protein	Vibrio cholerae O1 biovar El Tor str. N16961	VF0519	Flagella	Single polar flagellum	-	Contributes to the virulence of pathogenic Vibrio through adhesion or biofilm formation	The flagellar regulatory system positively mediates the transcription of diguanylate cyclase CdgD which results in the transcription of a hemagglutinin that enhances intestinal colonization; c-di-GMP directly bound to YcgR interacts with components of the flagellar motor to disrupt flagellar rotation, thereby leading to decreased motility and inducing teh biofilm formation
VFG009243	>VM_04405	35.19	7e-64	118467655	kasB	3-oxoacyl-	Mycobacterium smegmatis str. MC2 155	CVF300	-	-	-	-	-
VFG000478	>VM_04425	77.4	5e-83	16764063	fur	transcriptional repressor of iron-responsive genes (Fur family) (ferric uptake regulator)	Salmonella enterica subsp. enterica serovar Typhimurium str. LT2	VF0113	Fur	-	-	Repress the expression of iron-regulated genes; also required for acid-induced activation of atr genes	-
VFG037478	>VM_04435	24.1	5e-11	384142257	ABZJ_01011	transcriptional regulator	Acinetobacter baumannii MDR-ZJ06	CVF769	-	-	-	-	-
VFG011452	>VM_04470	27.44	9e-19	148560001	pgm	phosphoglucomutase	Brucella ovis ATCC 25840	CVF383	-	-	-	-	-
VFG037066	>VM_04530	25.57	1e-19	121634382	mntB	ABC-transporter membrane protein	Neisseria meningitidis FAM18	CVF761	-	-	-	-	-
VFG045721	>VM_04555	44.31	0	289163734	feoB	ferrous iron transport protein B	Legionella longbeachae NSW150	CVF359	-	-	-	-	-
VFG007592	>VM_04595	97.56	0	15642069	flhA	flagellar biosynthesis protein	Vibrio cholerae O1 biovar El Tor str. N16961	VF0519	Flagella	Single polar flagellum	-	Contributes to the virulence of pathogenic Vibrio through adhesion or biofilm formation	The flagellar regulatory system positively mediates the transcription of diguanylate cyclase CdgD which results in the transcription of a hemagglutinin that enhances intestinal colonization; c-di-GMP directly bound to YcgR interacts with components of the flagellar motor to disrupt flagellar rotation, thereby leading to decreased motility and inducing teh biofilm formation
VFG007586	>VM_04600	94.87	0	15642068	flhF	flagellar biosynthesis protein	Vibrio cholerae O1 biovar El Tor str. N16961	VF0519	Flagella	Single polar flagellum	-	Contributes to the virulence of pathogenic Vibrio through adhesion or biofilm formation	The flagellar regulatory system positively mediates the transcription of diguanylate cyclase CdgD which results in the transcription of a hemagglutinin that enhances intestinal colonization; c-di-GMP directly bound to YcgR interacts with components of the flagellar motor to disrupt flagellar rotation, thereby leading to decreased motility and inducing teh biofilm formation
VFG007580	>VM_04605	100	0	15642067	fleN	MinD-related protein	Vibrio cholerae O1 biovar El Tor str. N16961	VF0519	Flagella	Single polar flagellum	-	Contributes to the virulence of pathogenic Vibrio through adhesion or biofilm formation	The flagellar regulatory system positively mediates the transcription of diguanylate cyclase CdgD which results in the transcription of a hemagglutinin that enhances intestinal colonization; c-di-GMP directly bound to YcgR interacts with components of the flagellar motor to disrupt flagellar rotation, thereby leading to decreased motility and inducing teh biofilm formation
VFG007574	>VM_04610	99.59	0	15642066	fliA	flagellar biosynthesis sigma factor FliA	Vibrio cholerae O1 biovar El Tor str. N16961	VF0519	Flagella	Single polar flagellum	-	Contributes to the virulence of pathogenic Vibrio through adhesion or biofilm formation	The flagellar regulatory system positively mediates the transcription of diguanylate cyclase CdgD which results in the transcription of a hemagglutinin that enhances intestinal colonization; c-di-GMP directly bound to YcgR interacts with components of the flagellar motor to disrupt flagellar rotation, thereby leading to decreased motility and inducing teh biofilm formation
VFG007568	>VM_04615	97.62	2e-88	15642065	cheY	chemotaxis protein CheY	Vibrio cholerae O1 biovar El Tor str. N16961	VF0519	Flagella	Single polar flagellum	-	Contributes to the virulence of pathogenic Vibrio through adhesion or biofilm formation	The flagellar regulatory system positively mediates the transcription of diguanylate cyclase CdgD which results in the transcription of a hemagglutinin that enhances intestinal colonization; c-di-GMP directly bound to YcgR interacts with components of the flagellar motor to disrupt flagellar rotation, thereby leading to decreased motility and inducing teh biofilm formation
VFG007562	>VM_04620	94.14	2e-168	15642064	cheZ	chemotaxis protein CheZ	Vibrio cholerae O1 biovar El Tor str. N16961	VF0519	Flagella	Single polar flagellum	-	Contributes to the virulence of pathogenic Vibrio through adhesion or biofilm formation	The flagellar regulatory system positively mediates the transcription of diguanylate cyclase CdgD which results in the transcription of a hemagglutinin that enhances intestinal colonization; c-di-GMP directly bound to YcgR interacts with components of the flagellar motor to disrupt flagellar rotation, thereby leading to decreased motility and inducing teh biofilm formation
VFG007556	>VM_04625	85.11	0	15642063	cheA	chemotaxis protein CheA	Vibrio cholerae O1 biovar El Tor str. N16961	VF0519	Flagella	Single polar flagellum	-	Contributes to the virulence of pathogenic Vibrio through adhesion or biofilm formation	The flagellar regulatory system positively mediates the transcription of diguanylate cyclase CdgD which results in the transcription of a hemagglutinin that enhances intestinal colonization; c-di-GMP directly bound to YcgR interacts with components of the flagellar motor to disrupt flagellar rotation, thereby leading to decreased motility and inducing teh biofilm formation
VFG007550	>VM_04630	92.61	0	15642062	cheB	chemotaxis-specific methylesterase	Vibrio cholerae O1 biovar El Tor str. N16961	VF0519	Flagella	Single polar flagellum	-	Contributes to the virulence of pathogenic Vibrio through adhesion or biofilm formation	The flagellar regulatory system positively mediates the transcription of diguanylate cyclase CdgD which results in the transcription of a hemagglutinin that enhances intestinal colonization; c-di-GMP directly bound to YcgR interacts with components of the flagellar motor to disrupt flagellar rotation, thereby leading to decreased motility and inducing teh biofilm formation
VFG038725	>VM_04635	63.39	3e-120	330828823	B565_1123	CobQ/CobB/MinD/ParA family protein	Aeromonas veronii B565	CVF786	-	-	-	-	-
VFG007544	>VM_04645	99.39	2e-117	15642059	cheW	purine-binding chemotaxis protein CheW	Vibrio cholerae O1 biovar El Tor str. N16961	VF0519	Flagella	Single polar flagellum	-	Contributes to the virulence of pathogenic Vibrio through adhesion or biofilm formation	The flagellar regulatory system positively mediates the transcription of diguanylate cyclase CdgD which results in the transcription of a hemagglutinin that enhances intestinal colonization; c-di-GMP directly bound to YcgR interacts with components of the flagellar motor to disrupt flagellar rotation, thereby leading to decreased motility and inducing teh biofilm formation
VFG045715	>VM_04655	41.54	1e-44	289165302	ccmA	heme exporter protein CcmA	Legionella longbeachae NSW150	CVF358	-	-	-	-	-
VFG010866	>VM_04660	43.06	1e-39	52841093	ccmB	ABC transporter involved in cytochrome c biogenesis, CcmB subunit	Legionella pneumophila subsp. pneumophila str. Philadelphia 1	CVF358	-	-	-	-	-
VFG045717	>VM_04665	47.9	4e-79	289165300	ccmC	heme exporter protein CcmC	Legionella longbeachae NSW150	CVF358	-	-	-	-	-
VFG045719	>VM_04675	47.55	1e-41	289165298	ccmE	cytochrome c-type biogenesis protein CcmE	Legionella longbeachae NSW150	CVF358	-	-	-	-	-
VFG045720	>VM_04680	51.47	0	289165297	ccmF	cytochrome C-type biogenesis protein CcmF	Legionella longbeachae NSW150	CVF358	-	-	-	-	-
VFG038841	>VM_04705	27.55	3e-08	145297258	flmH	3-oxoacyl-ACP reductase	Aeromonas salmonicida subsp. salmonicida A449	CVF786	-	-	-	-	-
VFG006718	>VM_04805	49.36	0	46907864	lap	aldehyde-alcohol dehydrogenase	Listeria monocytogenes serotype 4b str. F2365	CVF228	-	-	-	-	-
VFG043688	>VM_04860	34.26	4e-39	112292713	clbG	putative malonyl-CoA transacylase	Escherichia coli O18:K1:H7 str. IHE3034	TX033	-	-	-	-	-
VFG038840	>VM_04865	75.82	5e-137	507521851	flmH	3-oxoacyl-ACP reductase	Aeromonas hydrophila ML09-119	VF0473	Polar flagella	Types of bacterial movement: swimming, swarming, gliding, twitching and sliding. Only swimming and swarming are correlated with the presence of flagella. Swimming is an individual endeavour, while swarming is the movement of a group of bactera; constitutively expressed for motility in liquid environments	-	Necessary for motility, adhesion and invasion;glycosylation of the flagellin may play a role in provoking a proinflamatory response	-
VFG011430	>VM_04870	63.01	2e-26	17987758	acpXL	acyl carrier protein	Brucella melitensis bv. 1 str. 16M	CVF383	-	-	-	-	-
VFG009135	>VM_04875	40.51	2e-91	383308045	kasB	3-oxoacyl-(acyl carrier protein) synthase II	Mycobacterium tuberculosis RGTB327	CVF300	-	-	-	-	-
VFG043018	>VM_04940	52.72	3e-105	15598545	cheV	chemotaxis protein	Pseudomonas aeruginosa PAO1	AI138	-	-	-	-	-
VFG044243	>VM_04965	49.02	7e-86	145300216	ASA_3329	iron-regulated protein	Aeromonas salmonicida subsp. salmonicida A449	IA062	-	-	-	-	-
VFG019077	>VM_04985	50.6	1e-110	169832817	plr/gapA	glyceraldehyde-3-phosphate dehydrogenase, type I	Streptococcus pneumoniae Hungary19A-6	CVF123	-	-	-	-	-
VFG030400	>VM_05055	33.13	5e-70	333989012	fadD13	fatty-acid--CoA ligase	Mycobacterium sp. JDM601	CVF649	-	-	-	-	-
VFG016150	>VM_05095	35.34	8e-49	70730850	pchA	salicylate biosynthesis isochorismate synthase	Pseudomonas fluorescens Pf-5	CVF553	-	-	-	-	-
VFG011853	>VM_05170	37.66	9e-20	118474588	flhG	ATPase, ParA family	Campylobacter fetus subsp. fetus 82-40	CVF397	-	-	-	-	-
VFG015349	>VM_05185	42.19	8e-81	71734872	hopAJ2	type III effector HopAJ2	Pseudomonas syringae pv. phaseolicola 1448A	CVF534	-	-	-	-	-
VFG044083	>VM_05190	32.41	2e-35	15597454	ptxR	transcriptional regulator PtxR	Pseudomonas aeruginosa PAO1	IA001	-	-	-	-	-
VFG045467	>VM_05260	30.65	3e-44	53718898	cdpA	cyclic di-GMP phosphodiesterase	Burkholderia pseudomallei K96243	VF0432	CdpA	-	An EAL domain-containing protein	A major c-di-GMP-specific phosphodiesterase in regulating intracellular levels of c-di-GMP, affecting diverse phenotypes such as flagellum synthesis, bacterial motility, the production of exopolysaccharides, cell-to-cell aggregation, biofilm formation, cytotoxicity, and invasion of human cells.	-
VFG038755	>VM_05295	40.04	9e-102	117617735	fleR/flrC	transcriptional activator	Aeromonas hydrophila subsp. hydrophila ATCC 7966	AI144	-	-	-	-	-
VFG005554	>VM_05310	32.49	5e-56	55822121	tig/ropA	trigger factor	Streptococcus thermophilus CNRZ1066	CVF149	-	-	-	-	-
VFG000077	>VM_05315	62.3	5e-94	16804506	clpP	ATP-dependent Clp protease proteolytic subunit	Listeria monocytogenes EGD-e	VF0074	ClpP	21.6 kDa protein belongs to a family of proteases highly conserved in prokaryotes and eukaryotes	-	Serine protease involved in proteolysis and is required for growth under stress conditions	-
VFG043551	>VM_05330	34.88	1e-09	15827894	ML1683	histone-like protein	Mycobacterium leprae TN	AI354	-	-	-	-	-
VFG043478	>VM_05340	38.79	1e-18	15603530	comE1	hypothetical protein	Pasteurella multocida subsp. multocida str. Pm70	AI227	-	-	-	-	-
VFG042669	>VM_05380	30.26	2e-50	206564595	cblT	two-component regulatory system sensor kinase protein	Burkholderia cenocepacia J2315	AI081	-	-	-	-	-
VFG016432	>VM_05390	39.53	2e-40	118480316	epsE	sugar transferase	Bacillus thuringiensis str. Al Hakam	CVF567	-	-	-	-	-
VFG007688	>VM_05400	30.34	2e-28	28901263	cpsF	putative lipopolysaccharide biosynthesis protein	Vibrio parahaemolyticus RIMD 2210633	CVF282	-	-	-	-	-
VFG016404	>VM_05455	29.79	1e-11	42784443	BCE_5398	capsular exopolysaccharide family protein	Bacillus cereus ATCC 10987	CVF567	-	-	-	-	-
VFG031429	>VM_05465	26.57	1e-09	118616129	ompA	outer membrane protein OmpA	Mycobacterium ulcerans Agy99	CVF659	-	-	-	-	-
VFG013192	>VM_05505	30.57	2e-31	170717476	hitC	ABC transporter related	Haemophilus somnus 2336	CVF501	-	-	-	-	-
VFG016532	>VM_05510	50.77	9e-39	42561491	oppF	oligopeptide ABC transporter, permease component	Mycoplasma mycoides subsp. mycoides SC str. PG1	CVF591	-	-	-	-	-
VFG006042	>VM_05535	25	5e-13	76788234	cpsY	transcriptional regulator CpsY	Streptococcus agalactiae A909	CVF186	-	-	-	-	-
VFG006884	>VM_05580	33.15	1e-39	147675729	tcpI	toxin co-regulated pilus biosynthesis protein I	Vibrio cholerae O395	CVF256	-	-	-	-	-
VFG013446	>VM_05605	21.36	2e-08	33152157	licA	hypothetical protein	Haemophilus ducreyi 35000HP	CVF494	-	-	-	-	-
VFG035919	>VM_05645	35.38	2e-34	410480097	aatC	ABC transporter ATP-binding protein AatC	Escherichia coli O104:H4 str. 2009EL-2050	CVF737	-	-	-	-	-
VFG013250	>VM_05665	64.88	0	148825660	msbA	fused lipid transporter subunits of ABC superfamily: membrane component/ATP-binding component	Haemophilus influenzae PittEE	CVF494	-	-	-	-	-
VFG013242	>VM_05670	51.55	3e-110	16272033	lpxK	tetraacyldisaccharide 4'-kinase	Haemophilus influenzae Rd KW20	CVF494	-	-	-	-	-
VFG038845	>VM_05680	71.54	2e-128	507522470	nueA	3-deoxy-D-manno-octulosonate cytidylyltransferase	Aeromonas hydrophila ML09-119	VF0473	Polar flagella	Types of bacterial movement: swimming, swarming, gliding, twitching and sliding. Only swimming and swarming are correlated with the presence of flagella. Swimming is an individual endeavour, while swarming is the movement of a group of bactera; constitutively expressed for motility in liquid environments	-	Necessary for motility, adhesion and invasion;glycosylation of the flagellin may play a role in provoking a proinflamatory response	-
VFG043099	>VM_05760	34.31	3e-37	15802355	fliY	cystine transporter subunit	Escherichia coli O157:H7 str. EDL933	AI140	-	-	-	-	-
VFG002901	>VM_05765	50.63	5e-74	108808062	YPA_2067	histidine transport system permease protein HisQ	Yersinia pestis Antiqua	CVF043	-	-	-	-	-
VFG042739	>VM_05775	24.63	5e-14	15600525	crc	catabolite repression control protein	Pseudomonas aeruginosa PAO1	AI097	-	-	-	-	-
VFG019080	>VM_05825	33.33	3e-23	182683690	slrA	peptidyl-prolyl cis-trans isomerase, cyclophilin-type	Streptococcus pneumoniae CGSP14	CVF129	-	-	-	-	-
VFG036648	>VM_05875	30.35	2e-25	313667886	exbB	biopolymer transport protein	Neisseria lactamica 020-06	CVF202	-	-	-	-	-
VFG018806	>VM_05880	33.33	1e-15	161870575	exbD	biopolymer transport protein	Neisseria meningitidis 053442	CVF202	-	-	-	-	-
VFG038551	>VM_06135	31.47	8e-17	330830433	flpB	Flp pilus assembly protein CpaB	Aeromonas veronii B565	CVF784	-	-	-	-	-
VFG042160	>VM_06140	34.41	4e-57	16520026	rhcC2	outer membrane protein RhcC2; component of type III secretion apparatus	Sinorhizobium fredii NGR234	SS028	-	-	-	-	-
VFG042750	>VM_06165	20.45	2e-12	15599499	tadZ	TadZ	Pseudomonas aeruginosa PAO1	AI098	-	-	-	-	-
VFG043634	>VM_06170	49.48	4e-134	27366547	tadA	type II/IV secretion system ATP hydrolase TadA/VirB11/CpaF	Vibrio vulnificus CMCP6	AI114	-	-	-	-	-
VFG043635	>VM_06175	28.67	4e-16	326424176	tadB	Flp pilus assembly protein TadB	Vibrio vulnificus CMCP6	AI114	-	-	-	-	-
VFG038525	>VM_06180	29.82	3e-21	507521138	flpH	Flp pilus assembly protein TadC	Aeromonas hydrophila ML09-119	VF0476	Flp type IV pili	Peritrichous; resembles the Actinobacillus actinomycetemcomitans Flp pilus	-	Contributes to biofilm formation and autoagglutination	-
VFG036998	>VM_06230	23.43	4e-55	385323678	mtrD	drug efflux transport protein MtrD	Neisseria meningitidis 8013	CVF759	-	-	-	-	-
VFG037702	>VM_06235	27.81	2e-22	384131144	adeF	Putative RND family drug transporter	Acinetobacter baumannii 1656-2	CVF773	-	-	-	-	-
VFG039278	>VM_06270	52.24	3e-150	212213222	CbuG_1738	trans-2-enoyl-CoA reductase	Coxiella burnetii CbuG_Q212	CVF803	-	-	-	-	-
VFG045671	>VM_06340	27.3	3e-27	529233057	EFAU085_00344	LacI family sugar-binding transcriptional regulator	Enterococcus faecium Aus0085	CVF615	-	-	-	-	-
VFG045590	>VM_06360	31.55	8e-27	52842834	lpg2628	Dot/Icm type IV secretion system effector	Legionella pneumophila subsp. pneumophila str. Philadelphia 1	VF0156	Dot/Icm	14 genes share detecable homology to the tra/trb genes of col1b-P9 plasmid, a member of the IncI class of conjugal plasmids; the second type IV secretion apparatus lvh(Legionella vir homologs) system is poorly characterized. Its 11 genes are located on a genomic-island-like region. It might play a role in the efficiency of host cell infection by L. pneumophila grown at lower temperatures. However…	Majority of the dot/icm genes are predicted to encode membrane-associated proteins;DotA is an integral cytoplasmic membrane protein with 8 membrane-spanning domians; IcmK and IcmB proteins are on bacterial surface; IcmQ, IcmS, IcmR, IcmW located in the bacterial cytoplasm;IcmS, IcmW, IvgA are chaperons; IcmX are periplasmic protein; RalF structure: 1XSZ	Allows survival and growth in macrophages, prevent phagosome acifidication and lysosome fusion, essential for induction of apoptosis in human macrophages	Assemble and activate a type IV secretion system in the bacterial membrane that exports plasmid and virulence factors to inhibit the phago-lysosome fusion and reprogram the Legionella-bearing vacuole; IcmS was shown to bind members of the SidE family (SidE, SdeA, SdeB, SdeC) and to be required for the export of SdeA; IcmW interacted with and was required for the translocation of additional Dot/Ic…
VFG030679	>VM_06535	28.99	6e-25	118473047	sugC	ABC transporter ATP-binding protein	Mycobacterium smegmatis str. MC2 155	CVF651	-	-	-	-	-
VFG019366	>VM_06555	25.05	5e-14	217963642	oppA	oligopeptide ABC transporter, oligopeptide-binding protein	Listeria monocytogenes HCC23	CVF240	-	-	-	-	-
VFG000116	>VM_06560	50.67	5e-68	15600676	algB	two-component response regulator AlgB	Pseudomonas aeruginosa PAO1	VF0091	Alginate	Alginate production is frequently referred to as mucoidy because colonies producing alginate have a wet glistening (mucoid) appearance, which is very different from that of colonies not producing alginate; most of the alginate biosynthetic genes are clustered in the algD operon; Alginate production is highly regulated. Regulatory genes are located in two areas far removed from the biosynthetic ge…	Alginate is a linear polymer of high molecular weight composed of the uronic acids <beta>-D-mannuronate and its C-5 epimer, <alpha>-L-guluronate, which are linked by <beta>-1,4 glycosidic bonds; The early steps in the biosynthesis of alginate to form GDP mannuronic acid require the products of algA and algC to convert fructose-6-phosphate to GDP-mannose and then require the product of algD to con…	Allows the bacteria form biofilm; contributes to the persistence of the bacteria in the CF lung: act as an adhesin, preventing the bacteria from being expelled from the lung, and alginate slime layer makes it more difficult for phagocytes to ingest and kill the bacteria	-
VFG037212	>VM_06595	23.35	5e-19	169634285	plcD	phospholipase D	Acinetobacter baumannii SDF	CVF767	-	-	-	-	-
VFG007914	>VM_06650	32.15	1e-48	120404101	ddrA	daunorubicin resistance ABC transporter ATPase subunit	Mycobacterium vanbaalenii PYR-1	CVF288	-	-	-	-	-
VFG012127	>VM_06690	24.24	2e-10	118443201	colA	collagenase	Clostridium novyi NT	CVF411	-	-	-	-	-
VFG037001	>VM_06740	28.32	1e-116	385340564	mtrD	multiple transferable resistance system protein MtrD	Neisseria meningitidis G2136	CVF759	-	-	-	-	-
VFG037711	>VM_06745	24.56	9e-21	469822479	adeF	RND efflux transporter	Acinetobacter baumannii D1279779	CVF773	-	-	-	-	-
VFG009866	>VM_06765	40.71	2e-54	126437246	mprA	two component transcriptional regulator, winged helix family	Mycobacterium sp. JLS	CVF333	-	-	-	-	-
VFG013573	>VM_06805	38.04	2e-31	113460924	hitC	iron(III) ABC transporter, ATP-binding protein	Haemophilus somnus 129PT	CVF501	-	-	-	-	-
VFG016054	>VM_06830	51.79	9e-160	104782686	pvdH	diaminobutyrate--2-oxoglutarate aminotransferase	Pseudomonas entomophila L48	CVF551	-	-	-	-	-
VFG011643	>VM_06845	32.69	5e-22	118474477	cadF	outer membrane fibronectin-binding protein	Campylobacter fetus subsp. fetus 82-40	CVF389	-	-	-	-	-
VFG042882	>VM_06900	62.77	5e-105	27366060	pilF	type IV pilus biogenesis/stability protein PilW	Vibrio vulnificus CMCP6	AI113	-	-	-	-	-
VFG014378	>VM_06940	26.22	1e-09	70729027	fleS	sensory box histidine kinase FleS	Pseudomonas fluorescens Pf-5	CVF521	-	-	-	-	-
VFG041842	>VM_06945	32.81	2e-11	34498090	armR	two-component response regulator	Chromobacterium violaceum ATCC 12472	SS016	-	-	-	-	-
VFG000106	>VM_07010	67.58	0	15640862	acfD	accessory colonization factor AcfD	Vibrio cholerae O1 biovar El Tor str. N16961	VF0127	ACF	Regulated by the same system that controls expression of cholera toxin; AcfB exhibits sequence similarity with chemotaxis regulatory proteins found in other Gram-negative species.	-	Play a role in chemotaxis, thereby assisting in intestinal colonization	-
VFG000463	>VM_07030	52	1e-56	16764404	sodCI	Gifsy-2 prophage: superoxide dismutase precursor (Cu-Zn)	Salmonella enterica subsp. enterica serovar Typhimurium str. LT2	VF0109	SodCI	Encoded on the lysogenic phage Gifsy-2	-	Contribute to survival during systemic phase of infection	-
VFG030673	>VM_07115	36.53	5e-38	15827534	sugC	ABC transporter ATP-binding protein	Mycobacterium leprae TN	CVF651	-	-	-	-	-
VFG001862	>VM_07150	77.1	0	52842598	katB	catalase-peroxidase KatB	Legionella pneumophila subsp. pneumophila str. Philadelphia 1	VF0168	KatAB	-	-	A periplasmic catalase, expressed maximally during the postexponential phase; important for intracellular survival and transmission	-
VFG030724	>VM_07185	48.92	1e-114	433649467	sugC	carbohydrate ABC transporter ATP-binding protein, CUT1 family	Mycobacterium smegmatis JS623	CVF651	-	-	-	-	-
VFG030632	>VM_07190	26.87	5e-19	169628465	sugB	Probable sugar ABC transporter, permease protein SugB	Mycobacterium abscessus ATCC 19977	CVF651	-	-	-	-	-
VFG030565	>VM_07195	31.82	2e-30	31793499	sugA	sugar-transport integral membrane protein ABC transporter UspA	Mycobacterium bovis AF2122/97	CVF651	-	-	-	-	-
VFG043536	>VM_07200	37.86	5e-96	189022748	BAbS19_II05480	Glycerol-3-phosphate-binding periplasmic protein precursor	Brucella abortus S19	AI311	-	-	-	-	-
VFG013993	>VM_07325	38.41	1e-99	146283960	pilR	two-component response regulator PilR	Pseudomonas stutzeri A1501	CVF518	-	-	-	-	-
VFG037384	>VM_07335	25.87	1e-16	213158103	bauE	ferric acinetobactin transport system ATP-binding protein	Acinetobacter baumannii AB0057	CVF768	-	-	-	-	-
VFG000104	>VM_07340	34.06	1e-43	15640857	acfB	accessory colonization factor AcfB	Vibrio cholerae O1 biovar El Tor str. N16961	VF0127	ACF	Regulated by the same system that controls expression of cholera toxin; AcfB exhibits sequence similarity with chemotaxis regulatory proteins found in other Gram-negative species.	-	Play a role in chemotaxis, thereby assisting in intestinal colonization	-
VFG044185	>VM_07410	50.86	4e-120	37676958	VVA1298	phospho-2-dehydro-3-deoxyheptonate aldolase	Vibrio vulnificus YJ016	IA023	-	-	-	-	-
VFG045345	>VM_07435	64.18	0	28898385	VP1611	multivalent adhesion molecule MAM7	Vibrio parahaemolyticus RIMD 2210633	VF0512	MAM7	MAM7 is conserved in many Gram-negative bacteria, contains a transmembrane motif at the Nterminus and seven mammalian cell entry (mce) domains that are also found in Mycobacterium spp. and some Gram positive bacteria species	-	Mediating attachment for the bacterium to a host cells	Binds to fibronectin and phospholipid phosphatidic acid
VFG031407	>VM_07585	34.6	1e-111	433630073	ctpV	Putative metal cation transporter P-type ATPase CtpV	Mycobacterium canettii CIPT 140070010	CVF658	-	-	-	-	-
VFG030623	>VM_07635	22.6	1e-06	145224435	sugB	binding-protein-dependent transport systems inner membrane component	Mycobacterium gilvum PYR-GCK	CVF651	-	-	-	-	-
VFG030629	>VM_07640	27.39	7e-13	118619614	sugB	sugar-transport integral membrane protein ABC transporter SugB	Mycobacterium ulcerans Agy99	CVF651	-	-	-	-	-
VFG015074	>VM_07670	25.89	2e-30	148549273	gacS	multi-sensor hybrid histidine kinase	Pseudomonas putida F1	CVF529	-	-	-	-	-
VFG019779	>VM_07695	30.81	4e-06	229590419	chpE	chemotactic transduction protein	Pseudomonas fluorescens SBW25	CVF519	-	-	-	-	-
VFG007138	>VM_07720	98.84	1e-129	15600788	hcp-2	type VI secretion system substrate Hcp-2	Vibrio cholerae O1 biovar El Tor str. N16961	SS181	-	-	-	-	-
VFG003476	>VM_07735	23.81	3e-09	122815821	virF/lcrF	virulence regulon transcriptional activator	Yersinia enterocolitica subsp. enterocolitica 8081	CVF047	-	-	-	-	-
VFG044353	>VM_07775	33.65	2e-34	307130376	acsB	2,4-dihydroxyhept-2-ene-1,7-dioic acid aldolase	Dickeya dadantii 3937	IA011	-	-	-	-	-
VFG044255	>VM_07850	26.29	2e-35	151220273	sbnB	ornithine cyclodeaminase	Staphylococcus aureus subsp. aureus str. Newman	IA027	-	-	-	-	-
VFG011639	>VM_08030	27.2	3e-23	118475479	pebA	glutamine-binding protein	Campylobacter fetus subsp. fetus 82-40	CVF388	-	-	-	-	-
VFG015075	>VM_08085	34.54	9e-94	104780548	gacS	GacS sensor kinase protein	Pseudomonas entomophila L48	CVF529	-	-	-	-	-
VFG030387	>VM_08130	25.7	2e-29	433645508	tgs4	acyl-CoA synthetase (AMP-forming)/AMP-acid ligase II	Mycobacterium smegmatis JS623	CVF649	-	-	-	-	-
VFG022581	>VM_08150	30.56	1e-14	169631173	icl	isocitrate lyase (AceA)	Mycobacterium abscessus ATCC 19977	CVF302	-	-	-	-	-
VFG038245	>VM_08225	32.12	2e-40	407931632	bfmS	signal transduction histidine kinase	Acinetobacter baumannii TYTH-1	CVF778	-	-	-	-	-
VFG013082	>VM_08235	28.02	5e-19	82524781	virK	VirK	Shigella boydii Sb227	CVF483	-	-	-	-	-
VFG043037	>VM_08240	30.83	2e-09	16765258	cheY	chemotaxis regulatory protein CheY	Salmonella enterica subsp. enterica serovar Typhimurium str. LT2	AI139	-	-	-	-	-
VFG043148	>VM_08290	40.45	5e-69	28901393	lafK	putative two-component response regulator	Vibrio parahaemolyticus RIMD 2210633	AI142	-	-	-	-	-
VFG026700	>VM_08315	32.39	5e-52	494692156	mbtI	anthranilate synthase component I	Mycobacterium tuberculosis str. Haarlem/NITR202	CVF315	-	-	-	-	-
VFG005951	>VM_08355	34.91	1e-15	55821111	eps9	exopolysaccharide biosynthesis protein	Streptococcus thermophilus LMG 18311	CVF186	-	-	-	-	-
VFG041502	>VM_08445	33.33	2e-28	292487025	hrpX	sensor kinase HrpX	Erwinia amylovora CFBP1430	SS004	-	-	-	-	-
VFG007177	>VM_08530	24.39	1e-09	28898473	exsA	transcriptional regulator ExsA	Vibrio parahaemolyticus RIMD 2210633	VF0408	T3SS1	Chromosome I encoded; similar to the Ysc secretion system in Yersinia; T3SS1 genes are positively regulated by VP1699 and negatively regulated by VP1698	-	T3SS1 uses a multifaceted mechanism to cause the cytotoxicity of host cells, involving the induction of autophagy, cell rounding, and cell lysis.	The T3SS1 effector VopS could act to covalently modify a conserved threonine residue on Rho, Rac, and Cdc42 with adenosine 5??-monophosphate (AMP). The resulting AMPylation prevented the interaction of Rho GTPases with downstream effectors, thereby inhibiting actin assembly in the infected cell.
VFG044189	>VM_08650	34.06	9e-35	49474050	hmuV	hemin importer ATP-binding subunit	Bartonella quintana str. Toulouse	IA054	-	-	-	-	-
VFG015089	>VM_08795	62.86	6e-98	70730924	gacA	response regulator GacA	Pseudomonas fluorescens Pf-5	CVF529	-	-	-	-	-
VFG009333	>VM_08905	32.53	3e-27	120406086	purC	phosphoribosylaminoimidazole-succinocarboxamide synthase	Mycobacterium vanbaalenii PYR-1	CVF306	-	-	-	-	-
VFG044303	>VM_08950	24.43	7e-40	197286449	nrpA	siderophore ABC transporter ATP-binding/permease	Proteus mirabilis HI4320	IA035	-	-	-	-	-
VFG044338	>VM_09110	24.83	3e-36	292489701	dfoJ	putative decarboxylase involved in desferrioxamine biosynthesis	Erwinia amylovora CFBP1430	IA033	-	-	-	-	-
VFG000080	>VM_09140	42.2	9e-169	16803037	clpE	ATP-dependent protease	Listeria monocytogenes EGD-e	VF0073	ClpE	Belongs to HSP-100/Clp family	-	An ATPase required for prolonged survival at 42 degree; acts synergistically with ClpC in cell division	-
VFG045297	>VM_09175	38.19	5e-54	52840986	hisF	imidazole glycerol phosphate synthase subunit HisF	Legionella pneumophila subsp. pneumophila str. Philadelphia 1	VF0171	LPS	-	O-side chain is made up of homopolymer repeats of a single sugar residue designated legionaminic acid, and the core region is highly O-acetylated providing hydrophobic characteristic on the LPS structure	Phase variation associated with changes in virulence	-
VFG014106	>VM_09185	39.42	9e-45	15598348	hisH2	glutamine amidotransferase	Pseudomonas aeruginosa PAO1	CVF520	-	-	-	-	-
VFG011816	>VM_09190	30.26	3e-19	118475458	CFF8240_1415	D,D-heptose 1,7-bisphosphate phosphatase	Campylobacter fetus subsp. fetus 82-40	CVF396	-	-	-	-	-
VFG001965	>VM_09195	30.4	1e-27	15792755	Cj1437c	aminotransferase	Campylobacter jejuni subsp. jejuni NCTC 11168	VF0323	Capsule	Major antigenic component of the classic Penner serotyping system; Variation in the capsule structure may caused by multiple mechanisms, such as exchange of capsular genes and entire clusters by horizontal transfer, gene duplication, deletion, fusion and the presence of homopolymeric G tracts in several cps genes	The capsule consists of repeating oligosaccharide units attached to a dipalmitoyl-glycerophosphate lipid anchor; The CPS is extensively substituted with variable O-methylphosphoramidate, methyl, ethanolamine, and N-glycerol groups	Play an important role in bacterial survival and persistance in the enviroment and evasion of host immune response; the presence of heptose residues in the capsule may be important for virulence. Heptose residues found in some cell surface-located glycoconjugates are required for adhesion	-
VFG007752	>VM_09250	31.5	8e-36	118619667	cmaA2	cyclopropane-fatty-acyl-phospholipid synthase 2 CmaA2	Mycobacterium ulcerans Agy99	CVF286	-	-	-	-	-
VFG026065	>VM_09295	30.77	6e-38	53725837	wcbT	8-amino-7-oxononanoate synthase	Burkholderia mallei ATCC 23344	CVF645	-	-	-	-	-
VFG043346	>VM_09410	25.49	2e-11	52841990	fleS/flrB	flagellar sensor histidine kinase FleS	Legionella pneumophila subsp. pneumophila str. Philadelphia 1	AI149	-	-	-	-	-
VFG007493	>VM_09430	26.87	3e-17	27365277	flrB	Signal transduction histidine kinase	Vibrio vulnificus CMCP6	CVF281	-	-	-	-	-
VFG043408	>VM_09440	37.04	2e-14	42780821	cheY	chemotaxis response regulator	Bacillus cereus ATCC 10987	AI153	-	-	-	-	-
VFG005356	>VM_09550	41.19	3e-84	116516442	plr/gapA	glyceraldehyde-3-phosphate dehydrogenase, type I	Streptococcus pneumoniae D39	CVF123	-	-	-	-	-
VFG044120	>VM_09585	25.75	3e-15	33593442	alcD	hypothetical protein	Bordetella pertussis Tohama I	IA010	-	-	-	-	-
VFG044173	>VM_09595	41.13	1e-71	28901507	pvuE	iron-dicitrate transporter ATP-binding subunit	Vibrio parahaemolyticus RIMD 2210633	IA038	-	-	-	-	-
VFG044209	>VM_09600	29.55	2e-33	47530065	fpuA	iron compound ABC transporter iron compound-binding protein	Bacillus anthracis str. Ames Ancestor	IA028	-	-	-	-	-
VFG044210	>VM_09605	32.65	2e-88	47530066	fpuB	iron-hydroxamate transporter permease subunit	Bacillus anthracis str. Ames Ancestor	IA028	-	-	-	-	-
VFG034001	>VM_09610	40.21	3e-126	386640480	iucA	aerobactin siderophore biosynthesis protein IucA	Escherichia coli ABU 83972	CVF457	-	-	-	-	-
VFG000939	>VM_09615	45.45	2e-74	26249461	iucB	aerobactin siderophore biosynthesis protein IucB	Escherichia coli CFT073	VF0229	Aerobactin	A hydroxamate siderophore expressed in many strains of E. coli, Shigella flexneri and Klebsiella pneumoniae; TonB-dependent iron transport	1,6-di(N6-acetyl-N6-hydroxylysine) citrate	Iron uptake	-
VFG033972	>VM_09620	48.96	0	218701708	iucC	Aerobactin siderophore biosynthesis protein	Escherichia coli O7:K1 str. IAI39	CVF457	-	-	-	-	-
VFG033944	>VM_09630	44.85	0	218701710	iutA	Ferric aerobactin receptor	Escherichia coli O7:K1 str. IAI39	CVF457	-	-	-	-	-
VFG044286	>VM_09810	27.71	1e-27	197284144	pbtD	pyridoxal-phosphate dependent enzyme	Proteus mirabilis HI4320	IA034	-	-	-	-	-
VFG037541	>VM_09855	36.79	1e-18	169633822	ABSDF2280	hypothetical protein	Acinetobacter baumannii SDF	CVF769	-	-	-	-	-
VFG043350	>VM_09930	28.94	2e-14	52842010	fleN	flagellar synthesis regulator FleN	Legionella pneumophila subsp. pneumophila str. Philadelphia 1	AI149	-	-	-	-	-
VFG001444	>VM_10020	34.45	2e-56	9965749	aslA	putative arylsulfatase	Escherichia coli O18:K1:H7 str. RS218	VF0238	AslA	Homology to aslA of E. coli K12; based on its protein sequence, AslA is predicted to be a member of the arylsulfatase family of enzymes that contains highly conserved sulfatase motifs, but E. coli AslA failed to exhibit in vitro arylsulfatase activity	A 52-kDa protein with two transmembrane domains and an N-terminal signal sequence	Contributes to brain mecrovascular endothelial cells (BMECs) invasion	Unknown; the roles of AslA proteins in E. coli K1 invasion of BMECs were verified by deletion and complementation experiments
VFG007610	>VM_10115	94.56	0	15641023	motY	sodium-type flagellar protein MotY	Vibrio cholerae O1 biovar El Tor str. N16961	VF0519	Flagella	Single polar flagellum	-	Contributes to the virulence of pathogenic Vibrio through adhesion or biofilm formation	The flagellar regulatory system positively mediates the transcription of diguanylate cyclase CdgD which results in the transcription of a hemagglutinin that enhances intestinal colonization; c-di-GMP directly bound to YcgR interacts with components of the flagellar motor to disrupt flagellar rotation, thereby leading to decreased motility and inducing teh biofilm formation
VFG020038	>VM_10190	30.84	2e-39	218888798	phzH	potential phenazine-modifying enzyme	Pseudomonas aeruginosa LESB58	CVF536	-	-	-	-	-
VFG045725	>VM_10200	28.72	2e-62	289165408	iraB	di/tripeptide transporter homolog IraB	Legionella longbeachae NSW150	CVF361	-	-	-	-	-
VFG013614	>VM_10205	49.84	5e-113	16273084	hemH	ferrochelatase	Haemophilus influenzae Rd KW20	CVF506	-	-	-	-	-
VFG041909	>VM_10220	34.21	7e-13	28901203	vtrB	putative transcriptional activator ToxR	Vibrio parahaemolyticus RIMD 2210633	VF0409	T3SS2	Chomosome II encoded; similar to the Inv-Mxi-Spa secretion system in Salmonella and Shigella	-	T3SS2 is associated with enterotoxicity	VopT is a ADP-ribosyltransferase effector protein secreted via the T3SS2, VopT ADP-ribosylates Ras both in vivo and in vitro. VopT shows approximately 45% and 44% identity with the ADP-ribosyltransferase (ADPRT) domain of ExoT and ExoS, respectively, which are two T3SS-secreted effectors of Pseudomonas aeruginosa.;T3SS2 effector VopL encoding three Wiskott-Aldrich homology 2 (WH2) domains that ar…
VFG030268	>VM_10245	23.53	4e-14	433628226	sadH	Putative short-chain type dehydrogenase/reductase	Mycobacterium canettii CIPT 140060008	CVF649	-	-	-	-	-
VFG043491	>VM_10280	34.48	7e-123	24216818	ligA	NAD dependent DNA ligase	Leptospira interrogans serovar Lai str. 56601	AI240	-	-	-	-	-
VFG044254	>VM_10295	35.14	3e-45	151220272	sbnA	O-Acetyl serine sulfhydrylase	Staphylococcus aureus subsp. aureus str. Newman	IA027	-	-	-	-	-
VFG012165	>VM_10340	30.74	7e-43	110802269	CPR_0433	transport protein ysiA	Clostridium perfringens SM101	CVF417	-	-	-	-	-
VFG038250	>VM_10395	27.6	9e-20	126640330	pbpG	D-alanyl-D-alanine endopeptidase	Acinetobacter baumannii ATCC 17978	CVF779	-	-	-	-	-
VFG007680	>VM_10440	90.91	0	15640953	cpsD	exopolysaccharide biosynthesis protein, putative	Vibrio cholerae O1 biovar El Tor str. N16961	CVF282	-	-	-	-	-
VFG007675	>VM_10445	95.4	1e-113	15640952	cpsC	polysaccharide export-related protein	Vibrio cholerae O1 biovar El Tor str. N16961	CVF282	-	-	-	-	-
VFG007670	>VM_10450	83.5	0	15640951	cpsB	hypothetical protein	Vibrio cholerae O1 biovar El Tor str. N16961	CVF282	-	-	-	-	-
VFG007665	>VM_10455	91.81	0	15640950	cpsA	capsular polysaccharide biosynthesis glycosyltransferase, putative	Vibrio cholerae O1 biovar El Tor str. N16961	CVF282	-	-	-	-	-
VFG019783	>VM_10515	23.1	8e-16	218890651	PLES_19111	hypothetical protein	Pseudomonas aeruginosa LESB58	CVF520	-	-	-	-	-
VFG005974	>VM_10520	24.92	6e-10	55823034	epsF	exopolysaccharide biosynthesis protein	Streptococcus thermophilus CNRZ1066	CVF186	-	-	-	-	-
VFG007633	>VM_10530	96.37	0	15640934	wecC	UDP-N-acetyl-D-mannosaminuronic acid dehydrogenase	Vibrio cholerae O1 biovar El Tor str. N16961	CVF282	-	-	-	-	-
VFG007637	>VM_10535	93.55	0	15640933	wbjD/wecB	UDP-N-acetylglucosamine 2-epimerase	Vibrio cholerae O1 biovar El Tor str. N16961	CVF282	-	-	-	-	-
VFG037718	>VM_10545	31.29	5e-130	213158705	adeG	RND family efflux transporter	Acinetobacter baumannii AB0057	CVF773	-	-	-	-	-
VFG037706	>VM_10550	30.12	9e-30	126642345	adeF	RND efflux transporter	Acinetobacter baumannii ATCC 17978	CVF773	-	-	-	-	-
VFG026140	>VM_10610	45.9	1e-52	126453758	wcbN	D,D-heptose 1,7-bisphosphate phosphatase	Burkholderia pseudomallei 1106a	CVF645	-	-	-	-	-
VFG045346	>VM_10625	85.13	8e-163	37679074	IlpA	immunogenic lipoprotein A	Vibrio vulnificus YJ016	VF0513	IlpA	-	-	Dual functions as an adhesin and an immunostimulant	A lipoprotein that stimulates production of proinflammatory cytokines via TLR2 in human monocytes; involved in bacterial adherence to host cells
VFG007604	>VM_10685	95.56	0	15640909	motB	flagellar motor protein	Vibrio cholerae O1 biovar El Tor str. N16961	VF0519	Flagella	Single polar flagellum	-	Contributes to the virulence of pathogenic Vibrio through adhesion or biofilm formation	The flagellar regulatory system positively mediates the transcription of diguanylate cyclase CdgD which results in the transcription of a hemagglutinin that enhances intestinal colonization; c-di-GMP directly bound to YcgR interacts with components of the flagellar motor to disrupt flagellar rotation, thereby leading to decreased motility and inducing teh biofilm formation
VFG007601	>VM_10690	92.46	2e-170	27363787	motA	flagellar motor protein	Vibrio vulnificus CMCP6	CVF281	-	-	-	-	-
VFG042871	>VM_10830	33.64	6e-37	27363823	pilW	type 4 fimbrial biogenesis protein PilW	Vibrio vulnificus CMCP6	AI113	-	-	-	-	-
VFG042872	>VM_10835	43.1	6e-42	27363824	fimT	putative Tfp pilus assembly protein FimT	Vibrio vulnificus CMCP6	AI113	-	-	-	-	-
VFG042873	>VM_10840	50	3e-36	27363825	pilE	type IV pilus (Tfp) assembly protein PilE	Vibrio vulnificus CMCP6	AI113	-	-	-	-	-
VFG043573	>VM_10850	60.23	0	15605121	CT396	molecular chaperone DnaK	Chlamydia trachomatis D/UW-3/CX	AI392	-	-	-	-	-
VFG037134	>VM_10865	37.66	4e-112	313668782	recN	DNA repair protein	Neisseria lactamica 020-06	CVF763	-	-	-	-	-
VFG044282	>VM_11240	29.89	1e-27	197284140	pbtl	citrate lyase beta chain	Proteus mirabilis HI4320	IA034	-	-	-	-	-
VFG015930	>VM_11310	25.44	5e-14	70729947	hcnC	hydrogen cyanide synthase HcnC	Pseudomonas fluorescens Pf-5	CVF549	-	-	-	-	-
VFG011941	>VM_11445	28.18	1e-09	118475517	CFF8240_1096	transcriptional regulator, BadM/Rrf2 family	Campylobacter fetus subsp. fetus 82-40	CVF397	-	-	-	-	-
VFG001381	>VM_11500	61.21	0	57116734	icl	Isocitrate lyase Icl (isocitrase) (isocitratase)	Mycobacterium tuberculosis H37Rv	VF0253	Isocitrate lyase	-	PDB code: 1F61	Required for persistant infection	Isocitrate lyase is the initial enzyme in the glyoxylate shunt, a secondary metabolic pathway that allows bacteria to utilize fatty acids as carbon and energy sources when the availability of primary carbon sources is limiting; Isocitrate lyase, in combination with malate synthase, catalyzes the conversion of isocitrate to malate, a reation that allows maintenance of the TCA cycle and synthesize …
VFG009680	>VM_11515	33.51	8e-31	118471486	ahpC	alkylhydroperoxide reductase	Mycobacterium smegmatis str. MC2 155	CVF322	-	-	-	-	-
VFG042931	>VM_11550	35.5	2e-121	146329004	ppk	polyphosphate kinase	Dichelobacter nodosus VCS1703A	AI117	-	-	-	-	-
VFG031693	>VM_11565	38.62	7e-44	315442359	senX3	histidine kinase	Mycobacterium gilvum Spyr1	CVF666	-	-	-	-	-
VFG031731	>VM_11570	39.38	5e-53	126433265	regX3	two component transcriptional regulator	Mycobacterium sp. JLS	CVF667	-	-	-	-	-
VFG000079	>VM_11640	46.6	0	16802278	clpC	endopeptidase Clp ATP-binding chain C	Listeria monocytogenes EGD-e	VF0072	ClpC	27-kDa stress protein belongs to the Hsp100/Clp family; Regulation of Clp protease expression is mediated by CtsR, the product of the first gene in the ClpC operon	-	An ATPase promoting early escape form the phagosome of macrophages;ClpC is also required for adhesion and invasion, possibly by modulating the expression of InlA,InlB and ActA	-
VFG000119	>VM_11720	32.24	8e-30	15600454	algR	alginate biosynthesis regulatory protein AlgR	Pseudomonas aeruginosa PAO1	VF0091	Alginate	Alginate production is frequently referred to as mucoidy because colonies producing alginate have a wet glistening (mucoid) appearance, which is very different from that of colonies not producing alginate; most of the alginate biosynthetic genes are clustered in the algD operon; Alginate production is highly regulated. Regulatory genes are located in two areas far removed from the biosynthetic ge…	Alginate is a linear polymer of high molecular weight composed of the uronic acids <beta>-D-mannuronate and its C-5 epimer, <alpha>-L-guluronate, which are linked by <beta>-1,4 glycosidic bonds; The early steps in the biosynthesis of alginate to form GDP mannuronic acid require the products of algA and algC to convert fructose-6-phosphate to GDP-mannose and then require the product of algD to con…	Allows the bacteria form biofilm; contributes to the persistence of the bacteria in the CF lung: act as an adhesin, preventing the bacteria from being expelled from the lung, and alginate slime layer makes it more difficult for phagocytes to ingest and kill the bacteria	-
VFG006812	>VM_11765	36.36	5e-17	16801024	lspA	signal peptidase II	Listeria innocua Clip11262	CVF249	-	-	-	-	-
VFG016412	>VM_11780	25.68	1e-31	49478940	BT9727_4951	conserved hypothetical protein, possible MVIN-like virulence factor	Bacillus thuringiensis serovar konkukian str. 97-27	CVF567	-	-	-	-	-
VFG032455	>VM_11815	28.79	8e-22	404408858	lgt	prolipoprotein diacylglyceryl transferase	Listeria monocytogenes SLCC2376	CVF248	-	-	-	-	-
VFG043545	>VM_11945	46.88	1e-83	218560235	ECS88_3547	lipoprotein NlpI	Escherichia coli O45:K1:H7 str. S88	AI331	-	-	-	-	-
VFG039487	>VM_11980	45.58	2e-40	212212196	CbuG_0575	hypothetical protein	Coxiella burnetii CbuG_Q212	CVF803	-	-	-	-	-
VFG013515	>VM_12005	73.18	0	148826007	mrsA/glmM	predicted phosphomannomutase	Haemophilus influenzae PittEE	CVF495	-	-	-	-	-
VFG043487	>VM_12035	68.44	3e-148	27365047	ompU	outer membrane protein OmpU	Vibrio vulnificus CMCP6	VF0514	OmpU	Conserved major outer membrane porin, widely present in pathogenic vibrio	-	Mediating attachment for the bacterium to a host cells	Fibronectin-binding protein
VFG013618	>VM_12075	70.23	0	113461372	hemL	glutamate-1-semialdehyde aminotransferase	Haemophilus somnus 129PT	CVF506	-	-	-	-	-
VFG041873	>VM_12095	29.07	1e-46	34498055	csrA	two-component sensor/regulator	Chromobacterium violaceum ATCC 12472	SS023	-	-	-	-	-
VFG032250	>VM_12100	24.51	1e-13	386047852	oppA	oligopeptide ABC transporter substrate-binding protein	Listeria monocytogenes J0161	CVF240	-	-	-	-	-
VFG013330	>VM_12145	28.66	2e-29	148827931	yhxB/manB	phosphomannomutase	Haemophilus influenzae PittGG	CVF494	-	-	-	-	-
VFG013191	>VM_12155	49.63	8e-177	170717477	hitB	binding-protein-dependent transport systems inner membrane component	Haemophilus somnus 2336	CVF501	-	-	-	-	-
VFG013190	>VM_12160	64.29	8e-169	170717479	hitA	extracellular solute-binding protein family 1	Haemophilus somnus 2336	CVF501	-	-	-	-	-
VFG009301	>VM_12230	49.83	8e-76	118467890	panC	pantoate--beta-alanine ligase	Mycobacterium smegmatis str. MC2 155	CVF305	-	-	-	-	-
VFG002301	>VM_12250	30.06	2e-14	17233497	mig-5	putative carbonic anhydrase	Salmonella enterica subsp. enterica serovar Typhimurium str. LT2	VF0396	Mig-5	-	-	Mig-5 was found to be expressed by Salmonella when ingested by macrophages. mig-5 codes for the carbonic anhydrase which catalyses the hydratation of carbon dioxide and formation of HCO3-. The biological meaning of this reaction in intracellularilly residing Salmonella is, however, not known.	-
VFG014952	>VM_12340	37.55	3e-84	116048682	mucD	serine protease MucD precursor	Pseudomonas aeruginosa UCBPP-PA14	CVF523	-	-	-	-	-
VFG043311	>VM_12370	27.45	3e-12	126697836	flhF	flagellar biosynthesis regulator FlhF	Clostridium difficile 630	AI148	-	-	-	-	-
VFG019155	>VM_12380	28.37	2e-42	170760852	CLK_2301	transporter, HlyC/CorC family	Clostridium botulinum A3 str. Loch Maree	CVF417	-	-	-	-	-
VFG018241	>VM_12385	95.93	3e-125	15640579	luxS	S-ribosylhomocysteinase	Vibrio cholerae O1 biovar El Tor str. N16961	CVF628	-	-	-	-	-
VFG010907	>VM_12465	81.82	2e-29	54296805	csrA	global regulator CsrA	Legionella pneumophila str. Paris	CVF362	-	-	-	-	-
VFG030569	>VM_12500	28.72	7e-11	145224434	sugA	binding-protein-dependent transport system inner membrane protein	Mycobacterium gilvum PYR-GCK	CVF651	-	-	-	-	-
VFG000477	>VM_12525	73.77	3e-167	16766230	rpoS	sigma S (sigma 38) factor of RNA polymerase, major sigmafactor during stationary phase	Salmonella enterica subsp. enterica serovar Typhimurium str. LT2	VF0112	RpoS	-	-	Necessary for sustaining a log-phase acid tolerance response (ATR), induction a stationary-phase acid survival system, production of thin aggregative fimbriae and expression of spv gene during stationary phase	-
VFG000700	>VM_12555	32.75	2e-25	30962648	bsc1	bifunctional; ribulose 5-phosphate reductase; CDP-ribitol pyrophosphorylase	Haemophilus influenzae str. 1007	VF0043	Capsule	H.influenzae can express one or none of six antigenically distinct polysacchaide capsules, designated a through f; Bacteria expressing the type b capsule polyribosyl ribitol phosphate (PRP) account for the overwhelming majority of invasive disease isolates; The most systemic isolates express the type b capsule, whereas most respiratory tract isolates are uncapsulated (referred to as non-typable)	The cap loci for all serotypes consists of functionally unique regions I, II, and III, Regions I and III are common to all six capsular types. Region I genes (bexABCD) code for an ATP-driven capsule export apparatus. Region II contains serotype-specifc biosynthesis genes. Region III genes appear to be involved in capsule postpolymerization steps; the cap locus is flanked by IS1016, which means th…	Protecting the organism from phagocytosis and the bactericidial activity of complement	-
VFG039546	>VM_12605	52.05	3e-47	212219305	CbuK_1823	GatB/Yqey domain protein	Coxiella burnetii CbuK_Q154	CVF803	-	-	-	-	-
VFG009718	>VM_12615	55.47	1e-100	118469122	sigA/rpoV	sigma factor MysA	Mycobacterium smegmatis str. MC2 155	CVF325	-	-	-	-	-
VFG043556	>VM_12980	36.18	7e-74	12045157	MG_301	glyceraldehyde-3-phosphate dehydrogenase	Mycoplasma genitalium G37	AI368	-	-	-	-	-
VFG007263	>VM_12985	93.56	0	15640502	irgA	iron-regulated outer membrane virulence protein, TonB receptor family	Vibrio cholerae O1 biovar El Tor str. N16961	CVF277	-	-	-	-	-
VFG045607	>VM_13020	49.17	2e-74	52843130	lpg2936	Dot/Icm type IV secretion system effector	Legionella pneumophila subsp. pneumophila str. Philadelphia 1	VF0156	Dot/Icm	14 genes share detecable homology to the tra/trb genes of col1b-P9 plasmid, a member of the IncI class of conjugal plasmids; the second type IV secretion apparatus lvh(Legionella vir homologs) system is poorly characterized. Its 11 genes are located on a genomic-island-like region. It might play a role in the efficiency of host cell infection by L. pneumophila grown at lower temperatures. However…	Majority of the dot/icm genes are predicted to encode membrane-associated proteins;DotA is an integral cytoplasmic membrane protein with 8 membrane-spanning domians; IcmK and IcmB proteins are on bacterial surface; IcmQ, IcmS, IcmR, IcmW located in the bacterial cytoplasm;IcmS, IcmW, IvgA are chaperons; IcmX are periplasmic protein; RalF structure: 1XSZ	Allows survival and growth in macrophages, prevent phagosome acifidication and lysosome fusion, essential for induction of apoptosis in human macrophages	Assemble and activate a type IV secretion system in the bacterial membrane that exports plasmid and virulence factors to inhibit the phago-lysosome fusion and reprogram the Legionella-bearing vacuole; IcmS was shown to bind members of the SidE family (SidE, SdeA, SdeB, SdeC) and to be required for the export of SdeA; IcmW interacted with and was required for the translocation of additional Dot/Ic…
VFG042880	>VM_13050	84.24	0	27364898	pilU	type IV pilus (Tfp) assembly protein, ATPase PilU	Vibrio vulnificus CMCP6	AI113	-	-	-	-	-
VFG042879	>VM_13055	89.28	0	27364897	pilT	Twitching motility protein PilT	Vibrio vulnificus CMCP6	AI113	-	-	-	-	-
VFG007814	>VM_13065	32.73	5e-30	507422959	proC	pyrroline-5-carboxylate reductase	Mycobacterium abscessus subsp. bolletii 50594	CVF307	-	-	-	-	-
VFG013269	>VM_13085	57.29	5e-77	33152420	orfM	putative deoxyribonucleotide triphosphate pyrophosphatase	Haemophilus ducreyi 35000HP	CVF494	-	-	-	-	-
VFG013629	>VM_13090	62.94	0	33152698	hemN	coproporphyrinogen III oxidase	Haemophilus ducreyi 35000HP	CVF506	-	-	-	-	-
VFG043391	>VM_13190	31.29	9e-44	15646190	pdxA	4-hydroxythreonine-4-phosphate dehydrogenase	Helicobacter pylori 26695	AI150	-	-	-	-	-
VFG038562	>VM_13460	39.03	0	145300797	mshQ	MSHA biogenesis protein MshQ	Aeromonas salmonicida subsp. salmonicida A449	CVF785	-	-	-	-	-
VFG038564	>VM_13465	31.01	7e-12	507519913	mshP	MSHA biogenesis protein MshP	Aeromonas hydrophila ML09-119	VF0477	MSHA type IV pili	Homology to the mannose-sensitive hemagglutinin pilus of Vibrio cholerae	-	MSHA bundle-forming pilus is the major filamentous appendage responsible for tissue adherence and colonisation; essential for biofilm formation	-
VFG038567	>VM_13470	30.32	1e-30	117617796	mshO	msha biogenesis protein msho	Aeromonas hydrophila subsp. hydrophila ATCC 7966	CVF785	-	-	-	-	-
VFG006998	>VM_13475	77.78	8e-101	15640438	mshD	MSHA pilin protein MshD	Vibrio cholerae O1 biovar El Tor str. N16961	VF0515	MSHA pili	-	-	Plays important role in biofilm formation; crucial for surface selection, irreversible attachment, and ultimately microcolony formation	-
VFG006992	>VM_13480	78.98	5e-88	15640437	mshC	MSHA pilin protein MshC	Vibrio cholerae O1 biovar El Tor str. N16961	VF0515	MSHA pili	-	-	Plays important role in biofilm formation; crucial for surface selection, irreversible attachment, and ultimately microcolony formation	-
VFG006974	>VM_13495	52.71	2e-45	15640434	mshF	MSHA biogenesis protein MshF	Vibrio cholerae O1 biovar El Tor str. N16961	VF0515	MSHA pili	-	-	Plays important role in biofilm formation; crucial for surface selection, irreversible attachment, and ultimately microcolony formation	-
VFG006968	>VM_13500	91.4	0	15640433	mshG	MSHA biogenesis protein MshG	Vibrio cholerae O1 biovar El Tor str. N16961	VF0515	MSHA pili	-	-	Plays important role in biofilm formation; crucial for surface selection, irreversible attachment, and ultimately microcolony formation	-
VFG006962	>VM_13505	95.13	0	15640432	mshE	MSHA biogenesis protein MshE	Vibrio cholerae O1 biovar El Tor str. N16961	VF0515	MSHA pili	-	-	Plays important role in biofilm formation; crucial for surface selection, irreversible attachment, and ultimately microcolony formation	-
VFG006956	>VM_13510	70.91	0	15640431	mshN	MSHA biogenesis protein MshN	Vibrio cholerae O1 biovar El Tor str. N16961	VF0515	MSHA pili	-	-	Plays important role in biofilm formation; crucial for surface selection, irreversible attachment, and ultimately microcolony formation	-
VFG006950	>VM_13515	93.59	0	15640430	mshM	MSHA biogenesis protein MshM	Vibrio cholerae O1 biovar El Tor str. N16961	VF0515	MSHA pili	-	-	Plays important role in biofilm formation; crucial for surface selection, irreversible attachment, and ultimately microcolony formation	-
VFG006944	>VM_13520	91.41	0	15640429	mshL	MSHA biogenesis protein MshL	Vibrio cholerae O1 biovar El Tor str. N16961	VF0515	MSHA pili	-	-	Plays important role in biofilm formation; crucial for surface selection, irreversible attachment, and ultimately microcolony formation	-
VFG006938	>VM_13525	83.81	3e-63	15640428	mshK	MSHA biogenesis protein MshK	Vibrio cholerae O1 biovar El Tor str. N16961	VF0515	MSHA pili	-	-	Plays important role in biofilm formation; crucial for surface selection, irreversible attachment, and ultimately microcolony formation	-
VFG006932	>VM_13530	81.02	5e-128	15640427	mshJ	MSHA biogenesis protein MshJ	Vibrio cholerae O1 biovar El Tor str. N16961	VF0515	MSHA pili	-	-	Plays important role in biofilm formation; crucial for surface selection, irreversible attachment, and ultimately microcolony formation	-
VFG006926	>VM_13535	86.37	0	15640426	mshI	MSHA biogenesis protein MshI	Vibrio cholerae O1 biovar El Tor str. N16961	VF0515	MSHA pili	-	-	Plays important role in biofilm formation; crucial for surface selection, irreversible attachment, and ultimately microcolony formation	-
VFG006921	>VM_13540	92.09	0	147674143	mshH	MSHA biogenesis protein MshH	Vibrio cholerae O395	CVF259	-	-	-	-	-
VFG021241	>VM_13550	38.79	6e-26	205353119	csgD	DNA-binding transcriptional regulator CsgD	Salmonella enterica subsp. enterica serovar Gallinarum str. 287/91	CVF001	-	-	-	-	-
VFG016382	>VM_13555	49.81	7e-90	30023307	BC5275	UTP--glucose-1-phosphate uridylyltransferase	Bacillus cereus ATCC 14579	CVF567	-	-	-	-	-
VFG013531	>VM_13705	75.77	0	68249838	pgi	glucose-6-phosphate isomerase	Haemophilus influenzae 86-028NP	CVF495	-	-	-	-	-
VFG016485	>VM_13760	71.25	0	31544430	tuf	elongation factor Tu	Mycoplasma gallisepticum str. R(low)	CVF587	-	-	-	-	-
VFG045705	>VM_13800	38.22	1e-45	289165397	mip	macrophage infectivity potentiator	Legionella longbeachae NSW150	CVF349	-	-	-	-	-
VFG013200	>VM_13955	78.03	0	170718716	hemE	uroporphyrinogen decarboxylase	Haemophilus somnus 2336	CVF506	-	-	-	-	-
VFG015027	>VM_13965	33.33	5e-24	152986094	algQ	Alginate regulatory protein AlgQ	Pseudomonas aeruginosa PA7	CVF523	-	-	-	-	-
VFG042117	>VM_14110	29.51	4e-18	13475302	hrcN	ATP synthase in type III secretion system, hrcN	Mesorhizobium loti MAFF303099	SS026	-	-	-	-	-
VFG044178	>VM_14215	28.03	2e-65	28901512	psuA	ferric siderophore receptor-like protein	Vibrio parahaemolyticus RIMD 2210633	IA038	-	-	-	-	-
VFG000038	>VM_14365	62.97	1e-162	33591351	bplA	probable oxidoreductase	Bordetella pertussis Tohama I	VF0033	LPS	B. pertussis LPS lacks a repetitive O-antigen due to the deletion of the wbm cluster; two types, band A and B. The band A trisaccharide from B. pertussis 1414 is composed of N-acetyl-D-glucosamine (D-GlcNAc), 2,3-diacetamido-2,3-dideoxy-D-mannuronic acid (D-ManNAc3NAcA), and 2-acetamido-4-methylaminofucose (FucNAc4NMe); The B. pertussis bpl locus is required for the biosynthesis of trisaccharide …	-	Prevents clearance of the organism by host surfactant protein; confers protection to the bacterium from complement-mediated cell lysis	-
VFG000143	>VM_14395	51.9	1e-125	15600205	waaF	heptosyltransferase I	Pseudomonas aeruginosa PAO1	VF0085	LPS	Two distinct forms of LPS: A-band and B-band. A-band is a homopolymer of <alpha>-linked D-rhamnose, whereas B-band LPS is a heteropolymer	-	Mediates biological effects including resistance to serum killing and phagocytosis; the binding to normal CFTR (cystic fibrosis transmembrane conductance regulator) and invasion of host cells may make a contribution to virulence in the human eye; internalization by binding to normal CFTR protein expressed by airway epithelial cells followed by desquamation of bacteria-laden epithelial cells, cons…	Binding interaction occurs between the first extracellular loop of CFTR (predicted to be in amino acids 108-117 of the mature protein) and the complete outer portion of the core polysaccharide of the LPS
VFG013276	>VM_14400	23.68	1e-08	16272219	opsX/rfaC	heptosyltransferase I	Haemophilus influenzae Rd KW20	CVF494	-	-	-	-	-
VFG000141	>VM_14410	44.2	2e-111	15600181	waaA	lipopolysaccharide core biosynthesis protein WaaP	Pseudomonas aeruginosa PAO1	VF0085	LPS	Two distinct forms of LPS: A-band and B-band. A-band is a homopolymer of <alpha>-linked D-rhamnose, whereas B-band LPS is a heteropolymer	-	Mediates biological effects including resistance to serum killing and phagocytosis; the binding to normal CFTR (cystic fibrosis transmembrane conductance regulator) and invasion of host cells may make a contribution to virulence in the human eye; internalization by binding to normal CFTR protein expressed by airway epithelial cells followed by desquamation of bacteria-laden epithelial cells, cons…	Binding interaction occurs between the first extracellular loop of CFTR (predicted to be in amino acids 108-117 of the mature protein) and the complete outer portion of the core polysaccharide of the LPS
VFG013317	>VM_14445	70.68	1e-131	148826712	lgtF	shikimate 5-dehydrogenase	Haemophilus influenzae PittEE	CVF494	-	-	-	-	-
VFG013299	>VM_14450	56.1	1e-138	30995382	waaQ	heptosyltransferase-like protein	Haemophilus influenzae Rd KW20	CVF494	-	-	-	-	-
VFG000320	>VM_14455	44.37	1e-37	15646084	kdtB	lipopolysaccharide core biosynthesis protein	Helicobacter pylori 26695	VF0056	LPS	-	Under-phosphorylation and under-acylation of lipid A compared with enterobacterial lipid A; the average length of the fatty acid chains in H. pylori lipid A is longer (16 to 18 carbons) than in E. coli (12 to 14 carbons)	H. pylori LPS have much lower immunobiological activities than enterobacterial LPS, thus may prolong H. pylori infection for longer; mediates a lectin-like interaction with laminin, the binding may disrupt epithelial cell-basement membrane interactions contributing to the disruption of gastric mucosal integrity and the development of gastric leakiness associated with the bacterium	-
VFG013439	>VM_14500	41.77	2e-80	33152230	htrB	lipid A biosynthesis lauroyl acyltransferase	Haemophilus ducreyi 35000HP	CVF494	-	-	-	-	-
VFG013257	>VM_14505	44.38	1e-100	148827337	msbB	lipid A biosynthesis lauroyl acyltransferase	Haemophilus influenzae PittGG	CVF494	-	-	-	-	-
VFG026151	>VM_14535	28.17	1e-07	53725822	gmhA	phosphoheptose isomerase	Burkholderia mallei ATCC 23344	CVF645	-	-	-	-	-
VFG013480	>VM_14545	27.27	6e-06	33152280	kpsF	arabinose-5-phosphate isomerase	Haemophilus ducreyi 35000HP	CVF494	-	-	-	-	-
VFG016094	>VM_14565	33.48	1e-104	152984528	fpvA	ferrichrome-iron receptor (Ferric hydroxamate uptake)(Ferric hydroxamate receptor)	Pseudomonas aeruginosa PA7	CVF552	-	-	-	-	-
VFG016303	>VM_14590	39.64	5e-126	16078902	capD	gamma-glutamyltranspeptidase	Bacillus subtilis subsp. subtilis str. 168	CVF566	-	-	-	-	-
VFG019777	>VM_14595	25.82	2e-19	229590420	chpD	AraC-family transcriptional regulator	Pseudomonas fluorescens SBW25	CVF519	-	-	-	-	-
VFG032255	>VM_14645	23.43	2e-16	289435537	oppA	oligopeptide ABC transporter substrate-binding protein	Listeria seeligeri serovar 1/2b str. SLCC3954	CVF240	-	-	-	-	-
VFG036984	>VM_14700	28.7	3e-23	385341426	mtrC	membrane fusion protein MtrC	Neisseria meningitidis M01-240149	CVF759	-	-	-	-	-
VFG013201	>VM_14790	52.33	2e-59	170718589	hemG	Protoporphyrinogen oxidase	Haemophilus somnus 2336	CVF506	-	-	-	-	-
VFG043297	>VM_14835	30.2	3e-48	126697822	fliI	flagellum-specific ATP synthase	Clostridium difficile 630	AI148	-	-	-	-	-
VFG041940	>VM_14845	30.69	2e-42	21230693	hrcN	type III secretion system ATPase	Xanthomonas campestris pv. campestris str. ATCC 33913	SS009	-	-	-	-	-
VFG043047	>VM_15080	40.97	9e-48	16765292	fliY	cystine transporter subunit	Salmonella enterica subsp. enterica serovar Typhimurium str. LT2	AI139	-	-	-	-	-
VFG015518	>VM_15440	26.73	7e-11	15599410	phzF1	phenazine biosynthesis protein PhzF, isomerase	Pseudomonas aeruginosa PAO1	CVF536	-	-	-	-	-
VFG038332	>VM_15590	26.59	3e-11	145301443	exsA	ExsA transcriptional regulator	Aeromonas salmonicida subsp. salmonicida A449	VF0479	T3SS	Similar to the Yersinia T3SS	-	A needle-like structure, often described as an "injectisome" that can inject effectors directly into the cytoplasm of target cells; five effectors have been described: AexT, AexU, AopP, AopH and AopO;AexT and AexU are bifunctional toxins that contain a GTPase activating domain, allowing the interruption of host cell-signalling pathways and an ADP-ribosylating domain that can disrupt the host cyto…	-
VFG018239	>VM_15660	91.52	0	147671749	cqsA	aminotransferase, class II	Vibrio cholerae O395	CVF627	-	-	-	-	-
VFG004877	>VM_15665	28.2	7e-14	82750780	eta	probable exfoliative toxin	Staphylococcus aureus RF122	CVF076	-	-	-	-	-
VFG001117	>VM_15685	97.42	0	15641787	nanH	neuraminidase	Vibrio cholerae O1 biovar El Tor str. N16961	CVF280	-	-	-	-	-
VFG043388	>VM_15780	31.38	5e-24	15645899	fliZ	hypothetical protein	Helicobacter pylori 26695	AI150	-	-	-	-	-
VFG016304	>VM_15875	25.34	1e-44	52079762	capD	gamma-glutamyltranspeptidase	Bacillus licheniformis ATCC 14580	CVF566	-	-	-	-	-
VFG016190	>VM_16050	28.57	3e-14	28869796	ybtA	transcriptional regulator, AraC family	Pseudomonas syringae pv. tomato str. DC3000	IA005	-	-	-	-	-
VFG016188	>VM_16060	31.27	2e-92	28869795	fyuA	TonB-dependent siderophore receptor, putative	Pseudomonas syringae pv. tomato str. DC3000	IA005	-	-	-	-	-
VFG044297	>VM_16065	32.54	3e-57	197286443	nrpX	MFS family transporter	Proteus mirabilis HI4320	IA035	-	-	-	-	-
VFG016179	>VM_16080	43.63	5e-92	71734350	irp3	yersiniabactin synthetase, thiazolinyl reductase component Irp3	Pseudomonas syringae pv. phaseolicola 1448A	CVF556	-	-	-	-	-
VFG016176	>VM_16085	42.51	2e-57	28869788	irp4	yersiniabactin synthetase, thioesterase component	Pseudomonas syringae pv. tomato str. DC3000	IA005	-	-	-	-	-
VFG009569	>VM_16090	37.8	2e-94	118473231	mbtI	anthranilate synthase component I	Mycobacterium smegmatis str. MC2 155	CVF315	-	-	-	-	-
VFG016186	>VM_16105	29.67	3e-60	28869794	ybtP	ABC transporter, ATP-binding/permease protein	Pseudomonas syringae pv. tomato str. DC3000	IA005	-	-	-	-	-
VFG007219	>VM_16110	35.75	3e-42	37676954	vibD	vulnibactin synthase, phosphopantetheinyl transferase component	Vibrio vulnificus YJ016	IA023	-	-	-	-	-
VFG010904	>VM_16245	20.4	4e-10	54293730	iraB	di/tripeptide transporter homolog IraB	Legionella pneumophila str. Lens	CVF361	-	-	-	-	-
VFG030692	>VM_16265	44.07	3e-76	333989849	sugC	sugar ABC transporter	Mycobacterium sp. JDM601	CVF651	-	-	-	-	-
VFG044201	>VM_16280	30.17	8e-52	66045819	ascF	diaminobutyrate--2-oxoglutarate aminotransferase	Pseudomonas syringae pv. syringae B728a	IA003	-	-	-	-	-
VFG006720	>VM_16315	38.9	9e-67	116873066	lap	aldehyde-alcohol dehydrogenase protein	Listeria welshimeri serovar 6b str. SLCC5334	CVF228	-	-	-	-	-
VFG037116	>VM_16330	44.24	8e-84	313667375	-	(msrA/B(pilB)) peptide methionine sulfoxide reductase	Neisseria lactamica 020-06	CVF762	-	-	-	-	-
VFG041115	>VM_16335	26.63	5e-15	53717514	folE	GTP cyclohydrolase I	Burkholderia mallei ATCC 23344	SS191	-	-	-	-	-
VFG044244	>VM_16420	48.6	7e-44	145300217	ASA_3330	isochorismatase family protein	Aeromonas salmonicida subsp. salmonicida A449	IA062	-	-	-	-	-
VFG010532	>VM_16565	43.36	5e-35	54293773	mip	macrophage infectivity potentiator	Legionella pneumophila str. Lens	CVF349	-	-	-	-	-
VFG015080	>VM_16595	32.47	2e-33	15597782	gacA	response regulator GacA	Pseudomonas aeruginosa PAO1	CVF529	-	-	-	-	-
VFG010911	>VM_16640	36.49	2e-41	54298635	letA	Legionella transmission activator LetA	Legionella pneumophila str. Paris	CVF363	-	-	-	-	-
VFG027279	>VM_16645	29.07	4e-12	507422844	devS	two-component histidine kinase DevS	Mycobacterium abscessus subsp. bolletii 50594	CVF334	-	-	-	-	-
VFG032174	>VM_16650	29.72	8e-45	289434103	hpt	hexose phosphate transport protein	Listeria seeligeri serovar 1/2b str. SLCC3954	CVF237	-	-	-	-	-
VFG036547	>VM_16660	24.47	2e-18	313668879	fbpB	iron-uptake permease hypothetical protein	Neisseria lactamica 020-06	CVF197	-	-	-	-	-
VFG030684	>VM_16665	49.79	4e-81	120405436	sugC	ABC transporter--like protein	Mycobacterium vanbaalenii PYR-1	CVF651	-	-	-	-	-
VFG039077	>VM_16670	32.17	5e-10	88607299	ompA	OmpA family protein	Anaplasma phagocytophilum HZ	VF0499	OmpA	High degree of sequence conservation	Binding domain lies within amino acids 59 to 74	Binds to <alpha>2,3-sialic acid of sialyl Lewis x, this receptor-ligand interaction is required for efficient cellular entry	-
VFG043640	>VM_16675	55.76	3e-168	27366553	tadG	protein TadG, associated with Flp pilus assembly	Vibrio vulnificus CMCP6	AI114	-	-	-	-	-
VFG043639	>VM_16680	49.48	9e-70	326424179	tadF	Flp pilus assembly surface protein TadF	Vibrio vulnificus CMCP6	AI114	-	-	-	-	-
VFG043638	>VM_16685	44.32	2e-63	27366551	tadE	Flp pilus assembly membrane protein TadE	Vibrio vulnificus CMCP6	AI114	-	-	-	-	-
VFG043637	>VM_16690	56.59	3e-148	326424178	tadD	Flp pilus assembly protein TadD	Vibrio vulnificus CMCP6	AI114	-	-	-	-	-
VFG043636	>VM_16695	63.16	1e-122	326424177	tadC	type II/IV secretion system protein TadC	Vibrio vulnificus CMCP6	AI114	-	-	-	-	-
VFG043633	>VM_16710	58.35	1e-175	27366546	tadZ	type II/IV secretion system ATPase TadZ/CpaE	Vibrio vulnificus CMCP6	AI114	-	-	-	-	-
VFG043632	>VM_16715	46.32	7e-46	326424175	VV2_0087	ATPase	Vibrio vulnificus CMCP6	AI114	-	-	-	-	-
VFG043630	>VM_16725	51.94	6e-78	326424173	rcpC	Flp pilus assembly protein RcpC/CpaB	Vibrio vulnificus CMCP6	AI114	-	-	-	-	-
VFG043629	>VM_16730	45.95	8e-14	27366542	flp	Flp pilus assembly protein, pilin Flp	Vibrio vulnificus CMCP6	AI114	-	-	-	-	-
VFG037938	>VM_16825	27.05	8e-12	407930970	M3Q_286	bifunctional UDP-N-acetylglucosamine pyrophosphorylase/glucosamine-1-phosphate N-acetyltransferase	Acinetobacter baumannii TYTH-1	CVF775	-	-	-	-	-
VFG020693	>VM_16875	31.74	3e-62	224584097	ssrA	putative two-component sensor kinase	Salmonella enterica subsp. enterica serovar Paratyphi C strain RKS4594	CVF032	-	-	-	-	-
VFG001314	>VM_16915	35.13	9e-47	21284287	aur	zinc metalloproteinase aureolysin	Staphylococcus aureus subsp. aureus MW2	VF0024	Aureolysin	The aur gene encoding aureolysin is present in two allelic forms: type I and type II; low substrate specificity: cleaving peptide bonds on teh N-terminal side of bulky, aliphatic, hydrophobic residues	A <beta>-pleated N-terminal domain and an <alpha>-helical C-terminal domain, a typical fold for the thermolysin family of metalloproteinases; PDB code: 1BQB	Processing the precursor of V8 protease into an active form; modefying the bacterial cell surface proteins by specific inactivation of ClfB through cleavage of the N-terminal domain, thus may promote the detachment of bacaterial cells from colonized sites and facilitate the spread of infection; In vitro, aureolysin has been shown to cleave the human plasma proteinase inhibitors	-
VFG004542	>VM_17055	27.85	6e-30	57865729	icaA	intercellular adhesion protein A	Staphylococcus epidermidis RP62A	CVF106	-	-	-	-	-
VFG013287	>VM_17195	61.61	5e-155	68248956	galE	UDP-glucose 4-epimerase	Haemophilus influenzae 86-028NP	CVF494	-	-	-	-	-
VFG042026	>VM_17215	28.77	6e-22	17548439	RSp0218	hypothetical protein	Ralstonia solanacearum GMI1000	SS008	-	-	-	-	-
VFG007656	>VM_17220	65.46	0	27364223	wbfV/wcvB	Predicted UDP-glucose 6-dehydrogenase	Vibrio vulnificus CMCP6	CVF282	-	-	-	-	-
VFG035924	>VM_17230	37.63	4e-35	387610457	aatC	ABC transporter ATP-binding protein AatC	Escherichia coli O78:H11:K80 str. H10407	CVF737	-	-	-	-	-
VFG043577	>VM_17340	94.63	0	15601566	gbpA	N-acetylglucosamine-binding protein A	Vibrio cholerae O1 biovar El Tor str. N16961	AI396	-	-	-	-	-
VFG007261	>VM_17540	89.77	0	147671461	vctA	enterobactin receptor VctA	Vibrio cholerae O395	CVF277	-	-	-	-	-
VFG007255	>VM_17550	96.44	0	15600999	vctC	iron(III) ABC transporter, ATP-binding protein	Vibrio cholerae O1 biovar El Tor str. N16961	CVF276	-	-	-	-	-
VFG007250	>VM_17555	93.67	0	15600998	vctG	iron(III) ABC transporter, permease protein	Vibrio cholerae O1 biovar El Tor str. N16961	CVF276	-	-	-	-	-
VFG007245	>VM_17560	92.31	0	15600997	vctD	iron(III) ABC transporter, permease protein	Vibrio cholerae O1 biovar El Tor str. N16961	CVF276	-	-	-	-	-
VFG007240	>VM_17565	91.75	0	15600996	vctP	iron(III) ABC transporter, periplasmic iron-compound-binding protein	Vibrio cholerae O1 biovar El Tor str. N16961	CVF276	-	-	-	-	-
VFG044040	>VM_17590	98.25	0	258624981	ZP_05719907	heat-labile hemolysin	Vibrio mimicus VM603	TX458	-	-	-	-	-
VFG007033	>VM_17595	84.39	0	15600987	tlh	thermolabile hemolysin	Vibrio cholerae O1 biovar El Tor str. N16961	CVF265	-	-	-	-	-
VFG013990	>VM_17865	41.44	4e-76	70732614	pilR	sigma-54 dependent DNA-binding response regulator PilR, putative	Pseudomonas fluorescens Pf-5	CVF518	-	-	-	-	-
VFG012874	>VM_18015	57.07	3e-160	30064027	ipaH	hypothetical protein	Shigella flexneri 2a str. 2457T	CVF465	-	-	-	-	-
VFG041881	>VM_18055	29.37	1e-41	34498047	cpbD	carbohydrate-binding protein	Chromobacterium violaceum ATCC 12472	SS023	-	-	-	-	-
VFG002088	>VM_18155	92.8	0	15600891	icmF/vasK	type VI secretion system inner membrane protein VasK	Vibrio cholerae O1 biovar El Tor str. N16961	VF0335	T6SS	The genes in VAS cluster showed homology to L. pneumophila icmF, the cluster was designated the IcmF-associated homologous protein (IAHP) gene cluster;requires endocytosis by host cell to secrete VgrG	-	Antibacterial and antienkaryotic activities	VgrG1 carries an enzymatically active domain that is capable of cross-linking actin in eukaryotic cells; three effector-immunity pairs are identified so far, TseL-TsiV1, VasX-TsiV2, VgrG3-TsiV3
VFG002087	>VM_18160	88.49	0	15600890	vasJ	type VI secretion system protein VasJ	Vibrio cholerae O1 biovar El Tor str. N16961	VF0335	T6SS	The genes in VAS cluster showed homology to L. pneumophila icmF, the cluster was designated the IcmF-associated homologous protein (IAHP) gene cluster;requires endocytosis by host cell to secrete VgrG	-	Antibacterial and antienkaryotic activities	VgrG1 carries an enzymatically active domain that is capable of cross-linking actin in eukaryotic cells; three effector-immunity pairs are identified so far, TseL-TsiV1, VasX-TsiV2, VgrG3-TsiV3
VFG007131	>VM_18165	76.15	4e-118	147671784	vasI	hypothetical protein	Vibrio cholerae O395	CVF269	-	-	-	-	-
VFG002085	>VM_18170	89.06	0	15600888	vasH	type VI secretion system regulatory protein VasH	Vibrio cholerae O1 biovar El Tor str. N16961	VF0335	T6SS	The genes in VAS cluster showed homology to L. pneumophila icmF, the cluster was designated the IcmF-associated homologous protein (IAHP) gene cluster;requires endocytosis by host cell to secrete VgrG	-	Antibacterial and antienkaryotic activities	VgrG1 carries an enzymatically active domain that is capable of cross-linking actin in eukaryotic cells; three effector-immunity pairs are identified so far, TseL-TsiV1, VasX-TsiV2, VgrG3-TsiV3
VFG002084	>VM_18175	94.94	0	15600887	clpB/vasG	type VI secretion system AAA+ family ATPase	Vibrio cholerae O1 biovar El Tor str. N16961	VF0335	T6SS	The genes in VAS cluster showed homology to L. pneumophila icmF, the cluster was designated the IcmF-associated homologous protein (IAHP) gene cluster;requires endocytosis by host cell to secrete VgrG	-	Antibacterial and antienkaryotic activities	VgrG1 carries an enzymatically active domain that is capable of cross-linking actin in eukaryotic cells; three effector-immunity pairs are identified so far, TseL-TsiV1, VasX-TsiV2, VgrG3-TsiV3
VFG002083	>VM_18180	93.77	6e-175	15600886	vasF	type VI secretion system protein VasF	Vibrio cholerae O1 biovar El Tor str. N16961	VF0335	T6SS	The genes in VAS cluster showed homology to L. pneumophila icmF, the cluster was designated the IcmF-associated homologous protein (IAHP) gene cluster;requires endocytosis by host cell to secrete VgrG	-	Antibacterial and antienkaryotic activities	VgrG1 carries an enzymatically active domain that is capable of cross-linking actin in eukaryotic cells; three effector-immunity pairs are identified so far, TseL-TsiV1, VasX-TsiV2, VgrG3-TsiV3
VFG002082	>VM_18185	96.85	0	15600885	vasE	type VI secretion system protein VasE	Vibrio cholerae O1 biovar El Tor str. N16961	VF0335	T6SS	The genes in VAS cluster showed homology to L. pneumophila icmF, the cluster was designated the IcmF-associated homologous protein (IAHP) gene cluster;requires endocytosis by host cell to secrete VgrG	-	Antibacterial and antienkaryotic activities	VgrG1 carries an enzymatically active domain that is capable of cross-linking actin in eukaryotic cells; three effector-immunity pairs are identified so far, TseL-TsiV1, VasX-TsiV2, VgrG3-TsiV3
VFG002081	>VM_18190	94.3	2e-112	15600884	vasD	type VI secretion system protein VasD	Vibrio cholerae O1 biovar El Tor str. N16961	VF0335	T6SS	The genes in VAS cluster showed homology to L. pneumophila icmF, the cluster was designated the IcmF-associated homologous protein (IAHP) gene cluster;requires endocytosis by host cell to secrete VgrG	-	Antibacterial and antienkaryotic activities	VgrG1 carries an enzymatically active domain that is capable of cross-linking actin in eukaryotic cells; three effector-immunity pairs are identified so far, TseL-TsiV1, VasX-TsiV2, VgrG3-TsiV3
VFG002080	>VM_18195	85.89	0	15600883	vasC	type VI secretion system protein VasC	Vibrio cholerae O1 biovar El Tor str. N16961	VF0335	T6SS	The genes in VAS cluster showed homology to L. pneumophila icmF, the cluster was designated the IcmF-associated homologous protein (IAHP) gene cluster;requires endocytosis by host cell to secrete VgrG	-	Antibacterial and antienkaryotic activities	VgrG1 carries an enzymatically active domain that is capable of cross-linking actin in eukaryotic cells; three effector-immunity pairs are identified so far, TseL-TsiV1, VasX-TsiV2, VgrG3-TsiV3
VFG002079	>VM_18200	89.68	0	15600882	vasB	type VI secretion system protein VasB	Vibrio cholerae O1 biovar El Tor str. N16961	VF0335	T6SS	The genes in VAS cluster showed homology to L. pneumophila icmF, the cluster was designated the IcmF-associated homologous protein (IAHP) gene cluster;requires endocytosis by host cell to secrete VgrG	-	Antibacterial and antienkaryotic activities	VgrG1 carries an enzymatically active domain that is capable of cross-linking actin in eukaryotic cells; three effector-immunity pairs are identified so far, TseL-TsiV1, VasX-TsiV2, VgrG3-TsiV3
VFG002078	>VM_18205	96.1	0	15600881	vasA	type VI secretion system protein VasA	Vibrio cholerae O1 biovar El Tor str. N16961	VF0335	T6SS	The genes in VAS cluster showed homology to L. pneumophila icmF, the cluster was designated the IcmF-associated homologous protein (IAHP) gene cluster;requires endocytosis by host cell to secrete VgrG	-	Antibacterial and antienkaryotic activities	VgrG1 carries an enzymatically active domain that is capable of cross-linking actin in eukaryotic cells; three effector-immunity pairs are identified so far, TseL-TsiV1, VasX-TsiV2, VgrG3-TsiV3
VFG002094	>VM_18210	95.86	4e-103	15600880	VCA0109	type VI secretion system protein	Vibrio cholerae O1 biovar El Tor str. N16961	VF0335	T6SS	The genes in VAS cluster showed homology to L. pneumophila icmF, the cluster was designated the IcmF-associated homologous protein (IAHP) gene cluster;requires endocytosis by host cell to secrete VgrG	-	Antibacterial and antienkaryotic activities	VgrG1 carries an enzymatically active domain that is capable of cross-linking actin in eukaryotic cells; three effector-immunity pairs are identified so far, TseL-TsiV1, VasX-TsiV2, VgrG3-TsiV3
VFG002093	>VM_18215	95.66	0	15600879	vipB/mglB	type VI secretion system tubule-forming protein VipB	Vibrio cholerae O1 biovar El Tor str. N16961	VF0335	T6SS	The genes in VAS cluster showed homology to L. pneumophila icmF, the cluster was designated the IcmF-associated homologous protein (IAHP) gene cluster;requires endocytosis by host cell to secrete VgrG	-	Antibacterial and antienkaryotic activities	VgrG1 carries an enzymatically active domain that is capable of cross-linking actin in eukaryotic cells; three effector-immunity pairs are identified so far, TseL-TsiV1, VasX-TsiV2, VgrG3-TsiV3
VFG002092	>VM_18220	95.24	5e-113	15600878	vipA/mglA	type VI secretion system tubule-forming protein VipA	Vibrio cholerae O1 biovar El Tor str. N16961	VF0335	T6SS	The genes in VAS cluster showed homology to L. pneumophila icmF, the cluster was designated the IcmF-associated homologous protein (IAHP) gene cluster;requires endocytosis by host cell to secrete VgrG	-	Antibacterial and antienkaryotic activities	VgrG1 carries an enzymatically active domain that is capable of cross-linking actin in eukaryotic cells; three effector-immunity pairs are identified so far, TseL-TsiV1, VasX-TsiV2, VgrG3-TsiV3
VFG038405	>VM_18230	60.53	2e-25	117619593	AHA_1847	PAAR motif-containing protein	Aeromonas hydrophila subsp. hydrophila ATCC 7966	SS194	-	-	-	-	-
VFG010518	>VM_18390	28.02	1e-11	148358759	lidL	TPR repeat protein	Legionella pneumophila str. Corby	CVF348	-	-	-	-	-
VFG043553	>VM_18635	40.14	4e-33	294660356	MGA_1142	organic hydroperoxide resistance protein	Mycoplasma gallisepticum str. R(low)	AI361	-	-	-	-	-
VFG013728	>VM_18750	31.97	1e-32	68536376	ciuD	putative iron ABC transport system, ATP-binding protein	Corynebacterium jeikeium K411	CVF515	-	-	-	-	-
VFG045489	>VM_18835	23.95	2e-13	52840512	lpg0257	Dot/Icm type IV secretion system effector	Legionella pneumophila subsp. pneumophila str. Philadelphia 1	VF0156	Dot/Icm	14 genes share detecable homology to the tra/trb genes of col1b-P9 plasmid, a member of the IncI class of conjugal plasmids; the second type IV secretion apparatus lvh(Legionella vir homologs) system is poorly characterized. Its 11 genes are located on a genomic-island-like region. It might play a role in the efficiency of host cell infection by L. pneumophila grown at lower temperatures. However…	Majority of the dot/icm genes are predicted to encode membrane-associated proteins;DotA is an integral cytoplasmic membrane protein with 8 membrane-spanning domians; IcmK and IcmB proteins are on bacterial surface; IcmQ, IcmS, IcmR, IcmW located in the bacterial cytoplasm;IcmS, IcmW, IvgA are chaperons; IcmX are periplasmic protein; RalF structure: 1XSZ	Allows survival and growth in macrophages, prevent phagosome acifidication and lysosome fusion, essential for induction of apoptosis in human macrophages	Assemble and activate a type IV secretion system in the bacterial membrane that exports plasmid and virulence factors to inhibit the phago-lysosome fusion and reprogram the Legionella-bearing vacuole; IcmS was shown to bind members of the SidE family (SidE, SdeA, SdeB, SdeC) and to be required for the export of SdeA; IcmW interacted with and was required for the translocation of additional Dot/Ic…
VFG007142	>VM_18970	96.69	0	15600789	vgrG-2	type VI secretion system substrate VgrG-2	Vibrio cholerae O1 biovar El Tor str. N16961	SS181	-	-	-	-	-
VFG039532	>VM_19015	37.23	6e-43	212212082	CbuG_0446	hypothetical protein	Coxiella burnetii CbuG_Q212	CVF803	-	-	-	-	-
VFG012635	>VM_19050	32.6	1e-17	82524567	virB	VirB	Shigella dysenteriae Sd197	CVF462	-	-	-	-	-
VFG038908	>VM_19065	30.36	9e-24	117620285	AHA_3217	thermostable hemolysin	Aeromonas hydrophila subsp. hydrophila ATCC 7966	CVF794	-	-	-	-	-
VFG022935	>VM_19090	40.44	2e-55	169628171	mprA	two component response transcriptional regulatory protein MprA	Mycobacterium abscessus ATCC 19977	CVF333	-	-	-	-	-
VFG036818	>VM_19100	36.43	1e-120	385323751	lptA	putative sulfatase	Neisseria meningitidis 8013	CVF757	-	-	-	-	-
VFG025927	>VM_19130	44.55	1e-31	83720536	cheY1	chemotaxis response regulator	Burkholderia thailandensis E264	CVF643	-	-	-	-	-
VFG025901	>VM_19140	37.95	6e-29	83719095	cheW	chemotaxis protein CheW	Burkholderia thailandensis E264	CVF643	-	-	-	-	-
VFG043093	>VM_19145	40.27	3e-37	15802299	cheW	purine-binding chemotaxis protein	Escherichia coli O157:H7 str. EDL933	AI140	-	-	-	-	-
VFG043209	>VM_19150	51.89	4e-89	123442801	cheD	methyl-accepting chemotaxis protein CheD	Yersinia enterocolitica subsp. enterocolitica 8081	AI145	-	-	-	-	-
VFG025837	>VM_19165	47.74	1e-107	107024389	cheB	chemotaxis-specific methylesterase	Burkholderia cenocepacia AU 1054	CVF643	-	-	-	-	-
VFG001269	>VM_19190	30.98	2e-106	33591935	cyaB	cyclolysin secretion ATP-binding protein	Bordetella pertussis Tohama I	VF0028	Cya	Originally identified as a hemolysin because it will lyse red blood cells; secreted by type I pathway and secretion requires CyaB, D, E proteins	1706 residues-long protein, calmodulin-activated adenylate cyclase catalytic activity is located within the N-terminal 400 amino acids. The remaining 1306aa C-terminal cell binding domain, homologous to the Repeats-in-Toxin (RTX) family of calcium-binding, pore-forming bacterial protein toxins, mediates delivery of the catalytic domain into the cytoplasm of eukaryotic cells. The latter consists i…	Bifunctional toxin harboring both adenylate cyclase and hemolytic activities;function primarily as an anti-inflammatory factor	Binds to <alpha>M<beta>2 integrin (CD11b/CD18, Mac-1, or CR3), activated by calmodulin and catalyzes the production of intracellular cAMP from ATP. This uncontrolled cAMP concentration leads to paralysis of the killing functions in phagocytic and immune effector cells
VFG033877	>VM_19205	26.92	1e-39	386617332	hlyD	hemolysin secretion protein HlyD	Escherichia coli UMNK88	CVF453	-	-	-	-	-
VFG015522	>VM_19210	31.58	3e-27	152984428	phzG1	probable pyridoxamine 5-phosphate oxidase	Pseudomonas aeruginosa PA7	CVF536	-	-	-	-	-
VFG031328	>VM_19290	22.85	1e-09	433640334	mmpL11	Conserved membrane protein of unknown function, Mmpl11, possible transport protein	Mycobacterium canettii CIPT 140070008	CVF668	-	-	-	-	-
VFG015054	>VM_19295	33.33	8e-14	152989200	lasR	transcriptional regulator LasR	Pseudomonas aeruginosa PA7	CVF526	-	-	-	-	-
VFG019276	>VM_19335	32.34	2e-26	163844212	dhbA	hypothetical protein	Brucella suis ATCC 23445	CVF386	-	-	-	-	-
VFG012208	>VM_19385	25	1e-08	117626478	papX	putative regulator PapX protein	Escherichia coli APEC O1	CVF425	-	-	-	-	-
VFG013331	>VM_19450	42.54	2e-127	33152559	yhxB/manB	probable phosphomannomutase	Haemophilus ducreyi 35000HP	CVF494	-	-	-	-	-
VFG018071	>VM_19950	24.73	9e-06	157415566	pseH	hypothetical protein	Campylobacter jejuni subsp. jejuni 81116	CVF399	-	-	-	-	-
VFG030514	>VM_19960	24.87	5e-10	118464983	lpqY	extracellular solute-binding protein	Mycobacterium avium 104	CVF651	-	-	-	-	-
VFG030670	>VM_19970	31	3e-29	433649468	sugB	carbohydrate ABC transporter membrane protein 2, CUT1 family	Mycobacterium smegmatis JS623	CVF651	-	-	-	-	-
VFG044441	>VM_20110	73.23	8e-108	42491191	huvD	HuvD protein	Listonella anguillarum H775-3	IA065	-	-	-	-	-
VFG044440	>VM_20115	76.43	5e-157	42491190	huvC	HuvC protein	Listonella anguillarum H775-3	IA065	-	-	-	-	-
VFG044439	>VM_20120	69.5	7e-127	42491189	huvB	HuvB protein	Listonella anguillarum H775-3	IA065	-	-	-	-	-
VFG045852	>VM_20140	37.59	2e-89	-	chuW	putative oxygen independent coproporphyrinogen III oxidase	Escherichia coli O25b:H4-ST131	CVF460	-	-	-	-	-
VFG044438	>VM_20145	82.21	5e-99	42491185	huvX	HuvX protein	Listonella anguillarum H775-3	IA065	-	-	-	-	-
VFG044437	>VM_20150	81.25	3e-106	42491184	huvZ	HuvZ protein	Listonella anguillarum H775-3	IA065	-	-	-	-	-
VFG026064	>VM_20255	31.77	2e-60	170732106	wcbT	glycine C-acetyltransferase	Burkholderia cenocepacia MC0-3	CVF645	-	-	-	-	-
VFG030293	>VM_20260	25.96	4e-18	108801614	adhD	alcohol dehydrogenase GroES-like protein	Mycobacterium sp. MCS	CVF649	-	-	-	-	-
VFG038246	>VM_20300	44.32	6e-61	384130247	pbpG	pbpG	Acinetobacter baumannii 1656-2	CVF779	-	-	-	-	-
VFG014982	>VM_20365	32.83	3e-34	146305319	algZ	histidine kinase internal region	Pseudomonas mendocina ymp	CVF523	-	-	-	-	-
VFG014968	>VM_20370	36.21	2e-35	71736034	algR	alginate biosynthesis regulatory protein AlgR	Pseudomonas syringae pv. phaseolicola 1448A	CVF523	-	-	-	-	-
VFG038900	>VM_20435	67.37	0	117619797	hlyA	transporter	Aeromonas hydrophila subsp. hydrophila ATCC 7966	CVF792	-	-	-	-	-
VFG000442	>VM_20480	34.13	7e-17	17233474	rck	resistance to complement killing	Salmonella enterica subsp. enterica serovar Typhimurium str. LT2	VF0108	Rck	Rck belongs to a family of five homologous OMP proteins characterized in Salmonella (Rck and PagC), Escherichia coli (Lom), Yersinia enterocolitica (Ail) and Enterobacter cloacae (OmpX)	Rck is predicted to be an eight-stranded |?-barrel protein that resides in the outer membrane	Confers serum resistance by binding human complement factor H.; Rck mediates cell invasion through a Zipper-like mechanism, as described for other bacteria such as Listeria and Yersinia. Salmonella seems to be the first bacterium found to be able to induce both Zipper-like mechanism and the Trigger mechanism mediated by its T3SS-1 apparatus.	-
VFG043622	>VM_20735	28.43	2e-09	206577666	fimB	tyrosine recombinase	Klebsiella pneumoniae 342	AI075	-	-	-	-	-

## Sheet: SCCF01-specific virulence genes
VFDB_internal_id	Gene_id	Identity	E_value	NCBI_gi	Related_gene	gene_product	organism	VF_id	VF_Name	Characteristics	Structure	Function	Mechanism
VFG013638	>VM_00540	33.71	5e-47	68249301	hemY	HemY	Haemophilus influenzae 86-028NP	CVF506	-	-	-	-	-
VFG007265	>VM_00725	26.9	1e-28	28899376	irgA	iron-regulated outer membrane virulence protein homolog	Vibrio parahaemolyticus RIMD 2210633	CVF277	-	-	-	-	-
VFG016492	>VM_02140	29.07	3e-21	15828876	tuf	elongation factor Tu	Mycoplasma pulmonis UAB CTIP	CVF587	-	-	-	-	-
VFG015379	>VM_02165	37.86	1e-29	152986872	PSPA7_0144	probable ATP-binding component of ABC transporter	Pseudomonas aeruginosa PA7	CVF535	-	-	-	-	-
VFG017993	>VM_02315	48.23	6e-91	157415669	kpsF	arabinose-5-phosphate isomerase	Campylobacter jejuni subsp. jejuni 81116	CVF393	-	-	-	-	-
VFG006897	>VM_02865	50.98	1e-42	147674494	pilA	fimbrial protein	Vibrio cholerae O395	CVF258	-	-	-	-	-
VFG015009	>VM_03645	41.52	1e-124	70728565	mucP	membrane-associated zinc metalloprotease, putative	Pseudomonas fluorescens Pf-5	CVF523	-	-	-	-	-
VFG005766	>VM_04745	24.87	5e-10	25010702	cylG	hypothetical protein	Streptococcus agalactiae NEM316	CVF171	-	-	-	-	-
VFG004543	>VM_05395	24.03	1e-08	87161717	icaA	intercellular adhesion protein A	Staphylococcus aureus subsp. aureus USA300_FPR3757	CVF106	-	-	-	-	-
VFG038034	>VM_05435	26.63	2e-14	169797736	ABAYE3812	glycosyl transferase family protein	Acinetobacter baumannii AYE	CVF775	-	-	-	-	-
VFG005968	>VM_05440	22.61	7e-11	116516743	cps2I	glycosyl transferase, group 1 family protein, putative	Streptococcus pneumoniae D39	CVF186	-	-	-	-	-
VFG027184	>VM_05690	25.24	1e-15	433629991	prrB	Two component sensor histidine kinase PrrB	Mycobacterium canettii CIPT 140070010	CVF332	-	-	-	-	-
VFG013539	>VM_05925	35.1	2e-61	113460750	manA	mannose-6-phosphate isomerase (phosphomannose isomerase)	Haemophilus somnus 129PT	CVF495	-	-	-	-	-
VFG007661	>VM_06310	25.48	5e-09	59710774	rmlA	Glucose-1-phosphate thymidylyltransferase	Vibrio fischeri ES114	CVF282	-	-	-	-	-
VFG031746	>VM_06350	37.66	5e-44	315442360	regX3	response regulator with CheY-like receiver domain and winged-helix DNA-binding domain	Mycobacterium gilvum Spyr1	CVF667	-	-	-	-	-
VFG005041	>VM_06730	44.53	4e-28	87160063	cap5H	capsular polysaccharide biosynthesis protein Cap5H	Staphylococcus aureus subsp. aureus USA300_FPR3757	CVF110	-	-	-	-	-
VFG000474	>VM_06760	31.32	3e-38	16764585	phoQ	sensor kinase protein	Salmonella enterica subsp. enterica serovar Typhimurium str. LT2	VF0111	PhoPQ	-	-	Activated by low divalent cations magnesium and calcium levels; control expression of more than 40 genes; required for intracellular survival, cantionic antimicrobial peptides (CAMPs) resistance, stimulation of cytokine secretion	PhoQ contains distinct binding sites for Mg2+ and Ca2+, and is maximally repressed in the presence of both cations. PhoP-PO4 activates expression of pags (for PhoP-activated genes), including cation transporter, outer membrane proteins, nonspecific acid phosphatase, enzymes important for LPS modification, and pmrAB(a second two-component system that are activated in response to mildly acidic envi…
VFG036962	>VM_06985	23.95	3e-20	385323459	farB	multidrug resistance protein B	Neisseria meningitidis 8013	CVF758	-	-	-	-	-
VFG043141	>VM_07085	27.45	5e-08	28901368	scrA	aminotransferase ScrA	Vibrio parahaemolyticus RIMD 2210633	AI142	-	-	-	-	-
VFG003824	>VM_07545	34.03	2e-55	29141721	ssrA	putative two-component sensor kinase	Salmonella enterica subsp. enterica serovar Typhi str. Ty2	CVF032	-	-	-	-	-
VFG030686	>VM_07630	46.75	1e-79	169628466	sugC	Probable sugar ABC transporter, ATP-binding protein SugC	Mycobacterium abscessus ATCC 19977	CVF651	-	-	-	-	-
VFG026123	>VM_09265	31.85	5e-21	126441884	wcbP	short chain dehydrogenase/reductase oxidoreductase	Burkholderia pseudomallei 668	CVF645	-	-	-	-	-
VFG006783	>VM_09400	31.87	2e-59	46908430	oppA	oligopeptide ABC transporter, oligopeptide-binding protein	Listeria monocytogenes serotype 4b str. F2365	CVF240	-	-	-	-	-
VFG001213	>VM_09425	29.84	6e-20	15599742	pilS	two-component sensor PilS	Pseudomonas aeruginosa PAO1	VF0082	Type IV pili	PilA, B, C, D, E, F, M, N, O, P, Q, T, U, V, W, X, Y1, Y2, Z, and fimT, U. V are involved in the biogenesis and machanical function of pili, pilG, H, I, K, chpA, B, C, D, E, pilS, R, fimS, rpoN, algR, algU, and vfr are involved in transcriptional regulation and chemosensory pathways that control the expression or activity of the twitching motility of the pili	-	Attaches to host cells, but not to mucin, causing a twitching motility that allows the bacteria to move along the cell surface; biofilm formation	The C-terminal receptor-binding domain of pilin binds to asialoGM1 gangliosies on host cells. Generally, GM1 gangliosides contain a sialic acid moiety. P.aeruginosa produces a neuraminidase which removes sialic acid residues from the GM1 to form the asialoGM1, which is a better receptor for the pili; The asialoGM1 is present in increased abundance on the surface of cystic fibrosis respiratory epi…
VFG031595	>VM_09890	33.1	7e-12	118466573	sigL	RNA polymerase sigma factor SigL	Mycobacterium avium 104	CVF664	-	-	-	-	-
VFG036510	>VM_10275	30.21	1e-07	385856048	porB	major outer membrane protein IB	Neisseria meningitidis M01-240355	CVF195	-	-	-	-	-
VFG032687	>VM_11275	26.38	5e-07	405754135	agrC	accessory gene regulator protein C	Listeria monocytogenes SLCC2540	CVF254	-	-	-	-	-
VFG041027	>VM_12730	26.11	2e-74	15596866	icmF2	hypothetical protein	Pseudomonas aeruginosa PAO1	SS179	-	-	-	-	-
VFG041026	>VM_12735	31.3	5e-25	15596865	dotU2	hypothetical protein	Pseudomonas aeruginosa PAO1	SS179	-	-	-	-	-
VFG041056	>VM_12740	28.12	8e-60	15890649	impJ	hypothetical protein	Agrobacterium tumefaciens str. C58	SS195	-	-	-	-	-
VFG041024	>VM_12745	33.59	5e-19	15596863	lip2	hypothetical protein	Pseudomonas aeruginosa PAO1	SS179	-	-	-	-	-
VFG015806	>VM_12775	47.55	0	170721686	clpV1	type VI secretion ATPase, ClpV1 family	Pseudomonas putida W619	CVF535	-	-	-	-	-
VFG015487	>VM_12780	24.75	2e-15	148547842	Pput_2626	protein of unknown function DUF1305	Pseudomonas putida F1	CVF535	-	-	-	-	-
VFG041183	>VM_12785	28.97	1e-74	269139779	evpF	type VI secretion system protein EvpF	Edwardsiella tarda EIB202	SS189	-	-	-	-	-
VFG041062	>VM_12795	29.49	3e-57	159186123	impD	hypothetical protein	Agrobacterium tumefaciens str. C58	SS195	-	-	-	-	-
VFG041063	>VM_12800	55.07	0	15890642	impC	hypothetical protein	Agrobacterium tumefaciens str. C58	SS195	-	-	-	-	-
VFG041064	>VM_12805	49.38	6e-46	159186124	impB	hypothetical protein	Agrobacterium tumefaciens str. C58	SS195	-	-	-	-	-
VFG041067	>VM_12810	26.38	1e-11	15890638	impP	hypothetical protein	Agrobacterium tumefaciens str. C58	SS195	-	-	-	-	-
VFG041065	>VM_12815	23.19	3e-10	15890640	impA	hypothetical protein	Agrobacterium tumefaciens str. C58	SS195	-	-	-	-	-
VFG041045	>VM_12825	30.8	5e-87	15597569	vgrG3	hypothetical protein	Pseudomonas aeruginosa PAO1	SS180	-	-	-	-	-
VFG041187	>VM_12835	69.07	7e-40	269139783	evpJ	type VI secretion system protein EvpJ	Edwardsiella tarda EIB202	SS189	-	-	-	-	-
VFG045567	>VM_13330	31.25	4e-11	52842579	lpg2370	Dot/Icm type IV secretion system effector	Legionella pneumophila subsp. pneumophila str. Philadelphia 1	VF0156	Dot/Icm	14 genes share detecable homology to the tra/trb genes of col1b-P9 plasmid, a member of the IncI class of conjugal plasmids; the second type IV secretion apparatus lvh(Legionella vir homologs) system is poorly characterized. Its 11 genes are located on a genomic-island-like region. It might play a role in the efficiency of host cell infection by L. pneumophila grown at lower temperatures. However…	Majority of the dot/icm genes are predicted to encode membrane-associated proteins;DotA is an integral cytoplasmic membrane protein with 8 membrane-spanning domians; IcmK and IcmB proteins are on bacterial surface; IcmQ, IcmS, IcmR, IcmW located in the bacterial cytoplasm;IcmS, IcmW, IvgA are chaperons; IcmX are periplasmic protein; RalF structure: 1XSZ	Allows survival and growth in macrophages, prevent phagosome acifidication and lysosome fusion, essential for induction of apoptosis in human macrophages	Assemble and activate a type IV secretion system in the bacterial membrane that exports plasmid and virulence factors to inhibit the phago-lysosome fusion and reprogram the Legionella-bearing vacuole; IcmS was shown to bind members of the SidE family (SidE, SdeA, SdeB, SdeC) and to be required for the export of SdeA; IcmW interacted with and was required for the translocation of additional Dot/Ic…
VFG042615	>VM_13340	44.83	4e-10	197284430	PMI0532	fimbrial operon regulator	Proteus mirabilis HI4320	AI071	-	-	-	-	-
VFG006991	>VM_13485	62.5	2e-57	59710973	mshA	MshA, mannose-sensitive haemaglutinin	Vibrio fischeri ES114	CVF259	-	-	-	-	-
VFG007653	>VM_14300	71.63	0	27364224	wbfY	Predicted nucleoside-diphosphate sugar epimerase	Vibrio vulnificus CMCP6	CVF282	-	-	-	-	-
VFG037926	>VM_14305	68.99	0	215485082	ABBFA_003451	spore coat polysaccharide biosynthesis protein spsC	Acinetobacter baumannii AB307-0294	CVF775	-	-	-	-	-
VFG012064	>VM_14310	37.37	8e-39	118475740	pglD	general glycosylation pathway protein	Campylobacter fetus subsp. fetus 82-40	CVF400	-	-	-	-	-
VFG007642	>VM_14315	84.31	7e-129	37678545	wcaJ	putative UDP-galactose phosphate transferase	Vibrio vulnificus YJ016	CVF282	-	-	-	-	-
VFG000034	>VM_14320	28.03	2e-47	33591347	bplE	probable glycosyl transferase	Bordetella pertussis Tohama I	VF0033	LPS	B. pertussis LPS lacks a repetitive O-antigen due to the deletion of the wbm cluster; two types, band A and B. The band A trisaccharide from B. pertussis 1414 is composed of N-acetyl-D-glucosamine (D-GlcNAc), 2,3-diacetamido-2,3-dideoxy-D-mannuronic acid (D-ManNAc3NAcA), and 2-acetamido-4-methylaminofucose (FucNAc4NMe); The B. pertussis bpl locus is required for the biosynthesis of trisaccharide …	-	Prevents clearance of the organism by host surfactant protein; confers protection to the bacterium from complement-mediated cell lysis	-
VFG011222	>VM_14325	40.21	7e-151	115421188	BAV0087	putative lipopolysaccharide biosynthesis protein	Bordetella avium 197N	CVF380	-	-	-	-	-
VFG005057	>VM_14330	25	4e-19	15923147	capI	capsular polysaccharide synthesis enzyme Cap5I	Staphylococcus aureus subsp. aureus Mu50	CVF110	-	-	-	-	-
VFG037958	>VM_14345	30.25	2e-35	126640169	A1S_0056	O-antigen translocase	Acinetobacter baumannii ATCC 17978	CVF775	-	-	-	-	-
VFG014103	>VM_14350	75.07	0	15598351	wbpE	probable aminotransferase WbpE	Pseudomonas aeruginosa PAO1	CVF520	-	-	-	-	-
VFG037928	>VM_14355	80.63	9e-119	126640167	A1S_0054	WbbJ protein	Acinetobacter baumannii ATCC 17978	CVF775	-	-	-	-	-
VFG037903	>VM_14360	68.4	0	469820234	ugd	UDP-glucose 6-dehydrogenase	Acinetobacter baumannii D1279779	CVF775	-	-	-	-	-
VFG023778	>VM_14370	20.92	2e-08	332159797	YE105_C0173	lipopolysaccharide biosynthesis protein WzzE	Yersinia enterocolitica subsp. palearctica 105.5R(r)	CVF043	-	-	-	-	-
VFG037775	>VM_14380	22.94	9e-12	213155869	lpsB	group 1 glycosyl transferase	Acinetobacter baumannii AB0057	CVF774	-	-	-	-	-
VFG042130	>VM_14925	43.98	3e-37	13475288	mlr6326	putative DNA invertase	Mesorhizobium loti MAFF303099	SS026	-	-	-	-	-
VFG016182	>VM_16070	47.33	0	28869792	irp2	yersiniabactin non-ribosomal peptide synthetase	Pseudomonas syringae pv. tomato str. DC3000	IA005	-	-	-	-	-
VFG036942	>VM_16495	27.08	1e-14	194099567	farA	Efflux pump protein, fatty acid resistance	Neisseria gonorrhoeae NCCP11945	CVF758	-	-	-	-	-
VFG038895	>VM_17705	47.85	0	117619755	ast	enterotoxin	Aeromonas hydrophila subsp. hydrophila ATCC 7966	CVF789	-	-	-	-	-
VFG019828	>VM_18035	40.35	7e-95	229591855	fleR	two-component response regulator	Pseudomonas fluorescens SBW25	CVF521	-	-	-	-	-
VFG013434	>VM_18095	25.56	2e-07	33152291	rfaE	ADP-heptose synthase	Haemophilus ducreyi 35000HP	CVF494	-	-	-	-	-
VFG015881	>VM_18475	25.12	6e-08	28871838	PSPTO_4713	alanyl tRNA synthetase-related protein	Pseudomonas syringae pv. tomato str. DC3000	CVF545	-	-	-	-	-
VFG022905	>VM_18685	34.82	2e-39	169627776	phoP	putative DNA-binding response regulator PhoP	Mycobacterium abscessus ATCC 19977	CVF331	-	-	-	-	-
VFG027156	>VM_18690	27.95	6e-18	433650274	phoR	signal transduction histidine kinase	Mycobacterium smegmatis JS623	CVF331	-	-	-	-	-
VFG031721	>VM_19095	30.92	1e-22	433645399	senX3	signal transduction histidine kinase	Mycobacterium smegmatis JS623	CVF666	-	-	-	-	-
VFG043042	>VM_19135	41.96	1e-155	16765263	cheA	chemotaxis protein CheA	Salmonella enterica subsp. enterica serovar Typhimurium str. LT2	AI139	-	-	-	-	-
VFG038815	>VM_19655	35.79	5e-54	117618526	cheV	CheV	Aeromonas hydrophila subsp. hydrophila ATCC 7966	AI144	-	-	-	-	-
VFG043161	>VM_19805	60.47	4e-85	28901408	lafE	LafE protein	Vibrio parahaemolyticus RIMD 2210633	AI142	-	-	-	-	-
VFG030678	>VM_19955	45.57	1e-106	145224436	sugC	ABC transporter-like protein	Mycobacterium gilvum PYR-GCK	CVF651	-	-	-	-	-
VFG007281	>VM_20315	90.06	0	147671703	hap/vvp	hemagglutinin/protease	Vibrio cholerae O395	CVF279	-	-	-	-	-
VFG005343	>VM_20400	37.14	2e-65	94989742	plr/gapA	Glyceraldehyde 3-phosphate dehydrogenase	Streptococcus pyogenes MGAS10270	CVF123	-	-	-	-	-
VFG002195	>VM_20605	23.99	5e-28	29375407	EF0818	polysaccharide lyase, family 8	Enterococcus faecalis V583	VF0359	Hyaluronidase	-	-	An important pathogenic bacterial spreading factor, and cleave hyaluronan, which is a constituent of the extracellular matrix of connective tissues; may also pave the vay for deleterious effects of other bacterial toxins, thus increasing the magnitude of the damage; Another role may be to supply nutrients for the bacteria, since the degradation products of its target sbustrates are disaccharides …	-

## Sheet: ATCC33655-specific genes
VFDB_internal_id	Gene_id	Identity	E_value	NCBI_gi	Related_gene	gene_product	organism	VF_id	VF_Name	Characteristics	Structure	Function	Mechanism
VFG031676	AL544_00245	30.43	2e-22	145220689	senX3	histidine kinase	Mycobacterium gilvum PYR-GCK	CVF666	-	-	-	-	-
VFG043211	AL544_00285	41.62	5e-147	123442803	cheA	chemotaxis protein CheA	Yersinia enterocolitica subsp. enterocolitica 8081	AI145	-	-	-	-	-
VFG030680	AL544_01105	44.14	2e-107	126436569	sugC	ABC transporter-like protein	Mycobacterium sp. JLS	CVF651	-	-	-	-	-
VFG005344	AL544_01560	37.61	4e-65	21909737	plr/gapA	glyceraldehyde-3-phosphate dehydrogenase	Streptococcus pyogenes MGAS315	CVF123	-	-	-	-	-
VFG041082	AL544_02580	22.57	1e-08	218927708	YPO0510	hypothetical protein	Yersinia pestis CO92	SS188	-	-	-	-	-
VFG015519	AL544_02695	26.73	4e-10	152986215	phzF1	probable phenazine biosynthesis protein	Pseudomonas aeruginosa PA7	CVF536	-	-	-	-	-
VFG000110	AL544_03285	100	2e-63	15641470	ace	accessory cholera enterotoxin	Vibrio cholerae O1 biovar El Tor str. N16961	VF0130	Ace	-	-	Produces fluid accumulation when measured using in vitro models; exhibits sequence homology to coat protein genes, very likely to be the coat proteins of CTX<phi>	-
VFG007009	AL544_03290	99	0	147672022	zot	zona occludens toxin	Vibrio cholerae O395	CVF261	-	-	-	-	-
VFG000107	AL544_03295	98.84	0	15641468	ctxA	cholera enterotoxin, A subunit	Vibrio cholerae O1 biovar El Tor str. N16961	VF0128	CT	Genes encoded for CT located on the CTX<phi> lysogenic filamentous phage.; CT is secreted by Eps (for extracellular protein secretion) system, a type II secretion system, very efficiently into the surrounding milieu.; El Tor strain N16961 carries only a single copy of the cholera toxin prophage, other V. cholerae strains may carry several copies; retrograde transport to the ER occurs mainly via a…	A heterodimeric protein made up of an active (A) subunit, and a receptor binding (B) subunit, in a ratio 1A:5B; PDB code: 1S5E	Causes severe disruption of intestinal cell function, leading to the watery secretory diarrhea characteristic of cholera	CT-B binds to ganglioside GM1, a ubiquitous monosialylated glycosphingolipid found in eukaryotic cells; upon entry into host cells, the CT-A subunit is cleaved into two peptides, A1 and A2, kept together in the holotoxin by means of a single disulfide bond; CT-A1 subunit catalyzes hydrolysis of NAD and transfer of the ADP-ribose group to regulatory subunit (G<s>s<alpha></s>) of heterotrimeric G p…
VFG000108	AL544_03300	97.58	1e-89	15641467	ctxB	cholera enterotoxin, B subunit	Vibrio cholerae O1 biovar El Tor str. N16961	VF0128	CT	Genes encoded for CT located on the CTX<phi> lysogenic filamentous phage.; CT is secreted by Eps (for extracellular protein secretion) system, a type II secretion system, very efficiently into the surrounding milieu.; El Tor strain N16961 carries only a single copy of the cholera toxin prophage, other V. cholerae strains may carry several copies; retrograde transport to the ER occurs mainly via a…	A heterodimeric protein made up of an active (A) subunit, and a receptor binding (B) subunit, in a ratio 1A:5B; PDB code: 1S5E	Causes severe disruption of intestinal cell function, leading to the watery secretory diarrhea characteristic of cholera	CT-B binds to ganglioside GM1, a ubiquitous monosialylated glycosphingolipid found in eukaryotic cells; upon entry into host cells, the CT-A subunit is cleaved into two peptides, A1 and A2, kept together in the holotoxin by means of a single disulfide bond; CT-A1 subunit catalyzes hydrolysis of NAD and transfer of the ADP-ribose group to regulatory subunit (G<s>s<alpha></s>) of heterotrimeric G p…
VFG036940	AL544_03835	26.76	4e-14	121635544	farA	multidrug resistance translocase	Neisseria meningitidis FAM18	CVF758	-	-	-	-	-
VFG038374	AL544_05700	44.34	2e-89	117620164	AHA_1829	hypothetical protein	Aeromonas hydrophila subsp. hydrophila ATCC 7966	SS194	-	-	-	-	-
VFG032653	AL544_06225	26.32	1e-18	347548763	lisK	putative two-component sensor histidine kinase	Listeria ivanovii subsp. ivanovii PAM 55	CVF253	-	-	-	-	-
VFG036961	AL544_06545	24.83	1e-20	385338790	farB	multidrug resistance protein B	Neisseria meningitidis WUE 2594	CVF758	-	-	-	-	-
VFG037642	AL544_06675	30.53	2e-41	523532194	bap	hypothetical protein	Acinetobacter baumannii BJAB0715	CVF771	-	-	-	-	-
VFG022926	AL544_07790	25.82	6e-16	183984601	prrB	two-component sensor histidine kinase PrrB	Mycobacterium marinum M	CVF332	-	-	-	-	-
VFG017116	AL544_08085	24.03	1e-08	148269099	icaA	glycosyl transferase, family 2	Staphylococcus aureus subsp. aureus JH9	CVF106	-	-	-	-	-
VFG038726	AL544_08840	48.99	6e-52	117618032	cheW	chemotaxis protein CheW	Aeromonas hydrophila subsp. hydrophila ATCC 7966	CVF786	-	-	-	-	-
VFG037056	AL544_08950	31.88	2e-27	385342411	mntA	ABC transporter ATP-binding protein	Neisseria meningitidis M01-240149	CVF761	-	-	-	-	-
VFG013421	AL544_09690	83.25	7e-118	148828334	gmhA/lpcA	phosphoheptose isomerase	Haemophilus influenzae PittGG	CVF494	-	-	-	-	-
VFG013384	AL544_09765	56.81	9e-159	16272991	lpxB	lipid-A-disaccharide synthase	Haemophilus influenzae Rd KW20	CVF494	-	-	-	-	-
VFG006899	AL544_10560	50.68	5e-39	27364990	pilA	Type IV pilin PilA	Vibrio vulnificus CMCP6	AI113	-	-	-	-	-
VFG016486	AL544_11280	28.09	1e-21	54020567	tuf	elongation factor Tu	Mycoplasma hyopneumoniae 232	CVF587	-	-	-	-	-
VFG013635	AL544_12470	30.98	2e-39	33152755	hemX	putative uroporphyrinogen III C-methyltransferase	Haemophilus ducreyi 35000HP	CVF506	-	-	-	-	-
VFG037467	AL544_13240	25.94	3e-09	384130865	ABK1_0905	transcriptional regulator	Acinetobacter baumannii 1656-2	CVF769	-	-	-	-	-
VFG013021	AL544_13400	41.89	6e-61	82775868	fepC	ATP-binding component of ferric enterobactin transport	Shigella dysenteriae Sd197	CVF478	-	-	-	-	-
VFG013272	AL544_13600	48.13	1e-72	68248867	kdkA	3-deoxy-D-manno-octulosonic-acid kinase	Haemophilus influenzae 86-028NP	CVF494	-	-	-	-	-
VFG019787	AL544_13680	27.57	1e-11	218890655	PLES_19151	ORF_12; similar to Glycosyl transferases group 1	Pseudomonas aeruginosa LESB58	CVF520	-	-	-	-	-
VFG011192	AL544_13690	28.63	5e-24	33594852	wbmL	ABC transporter integral membrane protein	Bordetella parapertussis 12822	CVF380	-	-	-	-	-
VFG026227	AL544_13695	44.87	1e-132	126455338	wzt2	lipopolysaccharide ABC transporter ATP-binding protein	Burkholderia pseudomallei 1106a	CVF645	-	-	-	-	-
VFG014129	AL544_13710	73.76	0	152988213	PSPA7_1980	polysaccharide biosynthesis protein; O-antigen biosynthesis protein	Pseudomonas aeruginosa PA7	CVF520	-	-	-	-	-
VFG045305	AL544_13715	27.78	4e-14	52840994	lpg0757	dTDP-6-deoxy-L-mannose dehydrogenase RmlD	Legionella pneumophila subsp. pneumophila str. Philadelphia 1	VF0171	LPS	-	O-side chain is made up of homopolymer repeats of a single sugar residue designated legionaminic acid, and the core region is highly O-acetylated providing hydrophobic characteristic on the LPS structure	Phase variation associated with changes in virulence	-
VFG037994	AL544_13720	64.89	0	387125713	ABTJ_03752	UDP-N-acetylglucosamine 2-epimerase	Acinetobacter baumannii MDR-TJ	CVF775	-	-	-	-	-
VFG005086	AL544_13725	23.73	1e-29	70725399	capK	hypothetical protein	Staphylococcus haemolyticus JCSC1435	CVF110	-	-	-	-	-
VFG014101	AL544_13730	33.97	5e-69	15598353	PA3157	probable acetyltransferase	Pseudomonas aeruginosa PAO1	CVF520	-	-	-	-	-
VFG012939	AL544_13735	25.57	5e-12	110804318	gtrB	bactoprenol glucosyl transferase	Shigella flexneri 5 str. 8401	CVF473	-	-	-	-	-
VFG007651	AL544_13760	93.4	0	15640289	wbfY	mannosyl-transferase	Vibrio cholerae O1 biovar El Tor str. N16961	CVF282	-	-	-	-	-
VFG014145	AL544_13765	51.75	6e-114	116051139	orfM	putative NAD dependent epimerase/dehydratase	Pseudomonas aeruginosa UCBPP-PA14	CVF520	-	-	-	-	-
VFG007647	AL544_13770	93.48	1e-117	15640292	wbfU	galactosyl-transferase, putative	Vibrio cholerae O1 biovar El Tor str. N16961	CVF282	-	-	-	-	-
VFG007643	AL544_13780	51.27	0	59710763	wbfB	WbfB protein	Vibrio fischeri ES114	CVF282	-	-	-	-	-
VFG007644	AL544_13785	30.32	4e-19	59710765	wbfC	hypothetical protein	Vibrio fischeri ES114	CVF282	-	-	-	-	-
VFG007624	AL544_13800	67.55	0	59710769	wza	putative polysaccharide export protein YccZ precursor	Vibrio fischeri ES114	CVF282	-	-	-	-	-
VFG007627	AL544_13805	76.71	3e-85	37678523	wzb	cytoplasmic phosphatase	Vibrio vulnificus YJ016	CVF282	-	-	-	-	-
VFG007629	AL544_13810	74.01	0	27364230	wzc	Putative tyrosine-protein kinase Wzc	Vibrio vulnificus CMCP6	CVF282	-	-	-	-	-
VFG013340	AL544_13830	27.88	6e-15	33152738	lex2B	lipooligosaccharide galactosyltransferase I	Haemophilus ducreyi 35000HP	CVF494	-	-	-	-	-
VFG013488	AL544_13835	37.25	7e-54	68250300	lsgE	putative UDP-galactose--lipooligosaccharide galactosyltransferase	Haemophilus influenzae 86-028NP	CVF494	-	-	-	-	-
VFG013484	AL544_13840	46.64	6e-80	148825761	lsgF	putative UDP-galactose--lipooligosaccharide galactosyltransferase	Haemophilus influenzae PittEE	CVF494	-	-	-	-	-
VFG006980	AL544_14660	88.04	5e-110	15640435	mshB	MSHA pilin protein MshB	Vibrio cholerae O1 biovar El Tor str. N16961	VF0515	MSHA pili	-	-	Plays important role in biofilm formation; crucial for surface selection, irreversible attachment, and ultimately microcolony formation	-
VFG014984	AL544_15520	43.48	1e-77	15599642	algW	AlgW protein	Pseudomonas aeruginosa PAO1	CVF523	-	-	-	-	-
VFG039382	AL544_15965	37.7	4e-19	212212739	coxH2/rimL	ribosomal-protein-S18-alanine acetyltransferase	Coxiella burnetii CbuG_Q212	CVF803	-	-	-	-	-
VFG031459	AL544_16450	56.82	2e-47	15827771	ndk	nucleoside diphosphate kinase	Mycobacterium leprae TN	CVF660	-	-	-	-	-
VFG000089	AL544_16750	97.29	1e-163	15640843	tcpP	toxin co-regulated pilus biosynthesis protein P	Vibrio cholerae O1 biovar El Tor str. N16961	VF0126	TCP	Tcp gene cluster are on a pathogenicity island (VPI) and a portion of the genome from the single-strand filamentous phage VPI<phi>; TCP is a bundle surface structure, regulated by the same factors as CT, the ToxR/ToxT regulatory cascade	PDB code: 1OQV	Crucial for V.cholerae to establish colonization in vivo and expressed before CT;The receptor for entry of CTX<phi> (the filamentous phage encoding the cholera toxin genes) into the cell is the TCP; TcpA appears to be a coat protein for VPI<phi>	The host cell receptor for TCP has not yet been identified
VFG006888	AL544_16755	98	7e-71	147673777	tcpH	toxin co-regulated pilus biosynthesis protein H	Vibrio cholerae O395	CVF256	-	-	-	-	-
VFG006851	AL544_16760	82.59	3e-134	147673187	tcpA	toxin co-regulated pilin	Vibrio cholerae O395	CVF256	-	-	-	-	-
VFG006854	AL544_16765	97.67	0	147674291	tcpB	toxin co-regulated pilus biosynthesis protein B	Vibrio cholerae O395	CVF256	-	-	-	-	-
VFG000093	AL544_16770	99.21	1e-89	15640847	tcpQ	toxin co-regulated pilus biosynthesis protein Q	Vibrio cholerae O1 biovar El Tor str. N16961	VF0126	TCP	Tcp gene cluster are on a pathogenicity island (VPI) and a portion of the genome from the single-strand filamentous phage VPI<phi>; TCP is a bundle surface structure, regulated by the same factors as CT, the ToxR/ToxT regulatory cascade	PDB code: 1OQV	Crucial for V.cholerae to establish colonization in vivo and expressed before CT;The receptor for entry of CTX<phi> (the filamentous phage encoding the cholera toxin genes) into the cell is the TCP; TcpA appears to be a coat protein for VPI<phi>	The host cell receptor for TCP has not yet been identified
VFG000094	AL544_16775	99.8	0	15640848	tcpC	toxin co-regulated pilus biosynthesis outer membrane protein C	Vibrio cholerae O1 biovar El Tor str. N16961	VF0126	TCP	Tcp gene cluster are on a pathogenicity island (VPI) and a portion of the genome from the single-strand filamentous phage VPI<phi>; TCP is a bundle surface structure, regulated by the same factors as CT, the ToxR/ToxT regulatory cascade	PDB code: 1OQV	Crucial for V.cholerae to establish colonization in vivo and expressed before CT;The receptor for entry of CTX<phi> (the filamentous phage encoding the cholera toxin genes) into the cell is the TCP; TcpA appears to be a coat protein for VPI<phi>	The host cell receptor for TCP has not yet been identified
VFG000095	AL544_16780	100	1e-59	15640849	tcpR	toxin co-regulated pilus biosynthesis protein R	Vibrio cholerae O1 biovar El Tor str. N16961	VF0126	TCP	Tcp gene cluster are on a pathogenicity island (VPI) and a portion of the genome from the single-strand filamentous phage VPI<phi>; TCP is a bundle surface structure, regulated by the same factors as CT, the ToxR/ToxT regulatory cascade	PDB code: 1OQV	Crucial for V.cholerae to establish colonization in vivo and expressed before CT;The receptor for entry of CTX<phi> (the filamentous phage encoding the cholera toxin genes) into the cell is the TCP; TcpA appears to be a coat protein for VPI<phi>	The host cell receptor for TCP has not yet been identified
VFG000096	AL544_16785	96.7	0	15640850	tcpD	toxin co-regulated pilus biosynthesis protein D	Vibrio cholerae O1 biovar El Tor str. N16961	VF0126	TCP	Tcp gene cluster are on a pathogenicity island (VPI) and a portion of the genome from the single-strand filamentous phage VPI<phi>; TCP is a bundle surface structure, regulated by the same factors as CT, the ToxR/ToxT regulatory cascade	PDB code: 1OQV	Crucial for V.cholerae to establish colonization in vivo and expressed before CT;The receptor for entry of CTX<phi> (the filamentous phage encoding the cholera toxin genes) into the cell is the TCP; TcpA appears to be a coat protein for VPI<phi>	The host cell receptor for TCP has not yet been identified
VFG000097	AL544_16790	99.34	1e-106	15640851	tcpS	toxin co-regulated pilus biosynthesis protein S	Vibrio cholerae O1 biovar El Tor str. N16961	VF0126	TCP	Tcp gene cluster are on a pathogenicity island (VPI) and a portion of the genome from the single-strand filamentous phage VPI<phi>; TCP is a bundle surface structure, regulated by the same factors as CT, the ToxR/ToxT regulatory cascade	PDB code: 1OQV	Crucial for V.cholerae to establish colonization in vivo and expressed before CT;The receptor for entry of CTX<phi> (the filamentous phage encoding the cholera toxin genes) into the cell is the TCP; TcpA appears to be a coat protein for VPI<phi>	The host cell receptor for TCP has not yet been identified
VFG006871	AL544_16795	99.2	0	147673300	tcpT	toxin co-regulated pilus biosynthesis protein T	Vibrio cholerae O395	CVF256	-	-	-	-	-
VFG000099	AL544_16800	99.41	0	15640853	tcpE	toxin co-regulated pilus biosynthesis protein E	Vibrio cholerae O1 biovar El Tor str. N16961	VF0126	TCP	Tcp gene cluster are on a pathogenicity island (VPI) and a portion of the genome from the single-strand filamentous phage VPI<phi>; TCP is a bundle surface structure, regulated by the same factors as CT, the ToxR/ToxT regulatory cascade	PDB code: 1OQV	Crucial for V.cholerae to establish colonization in vivo and expressed before CT;The receptor for entry of CTX<phi> (the filamentous phage encoding the cholera toxin genes) into the cell is the TCP; TcpA appears to be a coat protein for VPI<phi>	The host cell receptor for TCP has not yet been identified
VFG000100	AL544_16805	99.11	0	15640854	tcpF	toxin co-regulated pilus biosynthesis protein F	Vibrio cholerae O1 biovar El Tor str. N16961	VF0126	TCP	Tcp gene cluster are on a pathogenicity island (VPI) and a portion of the genome from the single-strand filamentous phage VPI<phi>; TCP is a bundle surface structure, regulated by the same factors as CT, the ToxR/ToxT regulatory cascade	PDB code: 1OQV	Crucial for V.cholerae to establish colonization in vivo and expressed before CT;The receptor for entry of CTX<phi> (the filamentous phage encoding the cholera toxin genes) into the cell is the TCP; TcpA appears to be a coat protein for VPI<phi>	The host cell receptor for TCP has not yet been identified
VFG000101	AL544_16810	99.64	0	15640855	tcpN/toxT	TCP pilus virulence regulatory protein	Vibrio cholerae O1 biovar El Tor str. N16961	VF0126	TCP	Tcp gene cluster are on a pathogenicity island (VPI) and a portion of the genome from the single-strand filamentous phage VPI<phi>; TCP is a bundle surface structure, regulated by the same factors as CT, the ToxR/ToxT regulatory cascade	PDB code: 1OQV	Crucial for V.cholerae to establish colonization in vivo and expressed before CT;The receptor for entry of CTX<phi> (the filamentous phage encoding the cholera toxin genes) into the cell is the TCP; TcpA appears to be a coat protein for VPI<phi>	The host cell receptor for TCP has not yet been identified
VFG000102	AL544_16815	95.65	9e-176	15640856	tcpJ	leader peptidase TcpJ	Vibrio cholerae O1 biovar El Tor str. N16961	VF0126	TCP	Tcp gene cluster are on a pathogenicity island (VPI) and a portion of the genome from the single-strand filamentous phage VPI<phi>; TCP is a bundle surface structure, regulated by the same factors as CT, the ToxR/ToxT regulatory cascade	PDB code: 1OQV	Crucial for V.cholerae to establish colonization in vivo and expressed before CT;The receptor for entry of CTX<phi> (the filamentous phage encoding the cholera toxin genes) into the cell is the TCP; TcpA appears to be a coat protein for VPI<phi>	The host cell receptor for TCP has not yet been identified
VFG000105	AL544_16825	96.05	0	15640858	acfC	accessory colonization factor AcfC	Vibrio cholerae O1 biovar El Tor str. N16961	VF0127	ACF	Regulated by the same system that controls expression of cholera toxin; AcfB exhibits sequence similarity with chemotaxis regulatory proteins found in other Gram-negative species.	-	Play a role in chemotaxis, thereby assisting in intestinal colonization	-
VFG000103	AL544_16840	95.35	8e-152	15640861	acfA	accessory colonization factor AcfA	Vibrio cholerae O1 biovar El Tor str. N16961	VF0127	ACF	Regulated by the same system that controls expression of cholera toxin; AcfB exhibits sequence similarity with chemotaxis regulatory proteins found in other Gram-negative species.	-	Play a role in chemotaxis, thereby assisting in intestinal colonization	-
VFG038061	AL544_17215	35.77	3e-07	215485091	ABBFA_003460	Low molecular weight protein-tyrosine-phosphatase ptp	Acinetobacter baumannii AB307-0294	CVF775	-	-	-	-	-
VFG036146	AL544_17265	29.89	3e-14	385341436	rfaK	lipopolysaccharide N-acetylglucosaminyltransferase	Neisseria meningitidis M01-240149	CVF187	-	-	-	-	-
VFG036498	AL544_17490	25.69	2e-06	385852951	porA	major outer membrane protein IA	Neisseria meningitidis H44/76	CVF194	-	-	-	-	-
VFG031405	AL544_17815	38.92	2e-103	433626058	ctpV	Putative metal cation transporter P-type ATPase CtpV	Mycobacterium canettii CIPT 140060008	CVF658	-	-	-	-	-
VFG026117	AL544_18380	31.85	5e-21	53725833	wcbP	short chain dehydrogenase/reductase family oxidoreductase	Burkholderia mallei ATCC 23344	CVF645	-	-	-	-	-
VFG024967	AL544_19985	29.5	4e-23	126447142	bprB	DNA-binding response regulator	Burkholderia mallei NCTC 10247	CVF641	-	-	-	-	-

## Sheet: ATCC33654-specific genes
VFDB_internal_id	Gene_id	Identity	E_value	NCBI_gi	Related_gene	gene_product	organism	VF_id	VF_Name	Characteristics	Structure	Function	Mechanism
VFG043378	AL543_00045	35.59	2e-40	15645224	cheV3	chemotaxis coupling protein CheV3	Helicobacter pylori 26695	AI150	-	-	-	-	-
VFG015554	AL543_00070	43.4	7e-91	152986351	lasA	LasA protease precursor	Pseudomonas aeruginosa PA7	CVF537	-	-	-	-	-
VFG015355	AL543_00095	47.85	5e-123	66043732	hopAN1	type III effector HopAN1	Pseudomonas syringae pv. syringae B728a	CVF534	-	-	-	-	-
VFG005973	AL543_00110	28.57	6e-12	24379855	rmlB	putative dTDP-glucose-4,6-dehydratase	Streptococcus mutans UA159	CVF186	-	-	-	-	-
VFG002705	AL543_00505	25.3	1e-17	16123281	ddhD	CDP-6-deoxy-delta-3,4-glucoseen reductase	Yersinia pestis CO92	CVF043	-	-	-	-	-
VFG025850	AL543_01190	42.04	5e-39	229220686	cheD	chemoreceptor glutamine deamidase CheD	Burkholderia cenocepacia AU 1054	CVF643	-	-	-	-	-
VFG043094	AL543_01215	39.89	1e-156	15802300	cheA	chemotaxis protein CheA	Escherichia coli O157:H7 str. EDL933	AI140	-	-	-	-	-
VFG009817	AL543_01260	25	7e-23	118616307	phoR	two component system response phosphate sensor kinase, PhoR	Mycobacterium ulcerans Agy99	CVF331	-	-	-	-	-
VFG030404	AL543_01285	24.57	7e-18	433628230	fadD13	Putative chain-fatty-acid-CoA ligase FadD13 (fatty-acyl-CoA synthetase)	Mycobacterium canettii CIPT 140060008	CVF649	-	-	-	-	-
VFG002091	AL543_02150	90.73	0	15600894	vgrG-3	type VI secretion system effector VgrG-3 protein, lysozyme-like activity, VgrG-3 and TsaB are a toxin-antitoxin complex	Vibrio cholerae O1 biovar El Tor str. N16961	VF0335	T6SS	The genes in VAS cluster showed homology to L. pneumophila icmF, the cluster was designated the IcmF-associated homologous protein (IAHP) gene cluster;requires endocytosis by host cell to secrete VgrG	-	Antibacterial and antienkaryotic activities	VgrG1 carries an enzymatically active domain that is capable of cross-linking actin in eukaryotic cells; three effector-immunity pairs are identified so far, TseL-TsiV1, VasX-TsiV2, VgrG3-TsiV3
VFG043367	AL543_02760	30.87	1e-31	15644733	tlpB	membrane-bound chemoreceptor sensing pH and autoinducer-2	Helicobacter pylori 26695	AI150	-	-	-	-	-
VFG015931	AL543_03340	27.95	4e-13	77459736	hcnC	FAD dependent oxidoreductase	Pseudomonas fluorescens Pf0-1	CVF549	-	-	-	-	-
VFG016183	AL543_04320	47.21	0	71736466	irp2	yersiniabactin non-ribosomal peptide synthetase	Pseudomonas syringae pv. phaseolicola 1448A	CVF556	-	-	-	-	-
VFG009864	AL543_04410	41.38	2e-42	145222477	mprA	two component transcriptional regulator, winged helix family	Mycobacterium gilvum PYR-GCK	CVF333	-	-	-	-	-
VFG005069	AL543_05270	40.27	1e-21	49482401	cap8J	capsular polysaccharide synthesis enzyme	Staphylococcus aureus subsp. aureus MRSA252	CVF110	-	-	-	-	-
VFG018754	AL543_05280	36.73	1e-13	163867672	vapA3	virulence-associated protein A	Bartonella tribocorum CIP 105476	CVF607	-	-	-	-	-
VFG037440	AL543_05890	22.74	4e-16	213158108	basA	non-ribosomal peptide synthetase	Acinetobacter baumannii AB0057	CVF768	-	-	-	-	-
VFG005346	AL543_05940	37.14	2e-65	94993624	plr/gapA	Glyceraldehyde 3-phosphate dehydrogenase	Streptococcus pyogenes MGAS10750	CVF123	-	-	-	-	-
VFG015997	AL543_06370	22.14	1e-15	28869358	pvdN	aminotransferase, class V	Pseudomonas syringae pv. tomato str. DC3000	CVF551	-	-	-	-	-
VFG034290	AL543_06710	26.56	2e-21	386641113	chuT	hemin binding protein	Escherichia coli ABU 83972	CVF460	-	-	-	-	-
VFG036222	AL543_06910	36.49	8e-20	313667530	pilE	class II pilin PilE	Neisseria lactamica 020-06	CVF189	-	-	-	-	-
VFG016488	AL543_07660	28.9	3e-20	71893875	tuf	elongation factor Tu	Mycoplasma hyopneumoniae J	CVF587	-	-	-	-	-
VFG009931	AL543_08370	38.76	2e-171	126434905	relA	(p)ppGpp synthetase I, SpoT/RelA	Mycobacterium sp. JLS	CVF335	-	-	-	-	-
VFG017719	AL543_08685	30.19	4e-14	15826894	mycP1	probable secreted protease	Mycobacterium leprae TN	CVF298	-	-	-	-	-
VFG040714	AL543_09985	26.04	1e-20	67458752	pat1	patatin-like phospholipase	Rickettsia felis URRWXCal2	CVF813	-	-	-	-	-
VFG013339	AL543_10280	32.5	7e-40	148827944	lex2B	UDP-glucose--lipooligosaccharide glucosyltransferase	Haemophilus influenzae PittGG	CVF494	-	-	-	-	-
VFG013169	AL543_10300	73.25	5e-171	170718537	rfaD	ADP-L-glycero-D-manno-heptose-6-epimerase	Haemophilus somnus 2336	CVF494	-	-	-	-	-
VFG000927	AL543_10305	26.25	4e-27	26246566	fepE	ferric enterobactin transport protein FepE	Escherichia coli CFT073	VF0228	Enterobactin	An extremely effective iron chelator, with a formation constant for the iron complex of 1049. Fe3+ is coordinated by six catechol oxygens to form a metal chelate with a net negative charge of three	A 669-kDa catecholate (which contain catechol rings) that is synthesized by E. coli and S. typhiumurium; Ferric enterobactin receptor FepA is a 724-residue integral outer membrane protein that transports ferric enterobactin into the periplasm; crystal structure of FepA: 1FEP	Iron uptake: the siderophore enterobactin imported through the FepA receptor and the FepBCDG system	-
VFG007659	AL543_10310	87.72	0	59710773	rmlB	dTDP-glucose 4,6-dehydratase	Vibrio fischeri ES114	CVF282	-	-	-	-	-
VFG037915	AL543_10315	31.52	4e-53	523521478	BJAB07104_00091	hypothetical protein	Acinetobacter baumannii BJAB07104	CVF775	-	-	-	-	-
VFG002184	AL543_10330	26.26	3e-30	29376981	cpsG	MurB family protein	Enterococcus faecalis V583	VF0361	Capsule	The biosynthesis of capsular polysaccharides by E. faecalis is encoded by the csp operon, which includes 11 open reading frames (cpsA to cpsK ). However, only 7 open reading frames in the cps operon are essential for capsule production (cpsC, cpsD, cpsE, cpsG, cpsI, cpsJ , and cpsK); Previous genetic evidence demonstrated that E. faecalis isolates can be classified in 1 of 3 capsule operon polymo…	-	Contributes to host immune evasion	Masks bound C3 from detection on the surface of E. faecalis; masks lipoteichoic acid from detection
VFG006083	AL543_10335	33.49	3e-33	116628180	STER_1441	Glycosyltransferase involved in cell wall biogenesis	Streptococcus thermophilus LMD-9	CVF186	-	-	-	-	-
VFG037956	AL543_10350	39.51	4e-75	215485084	ABBFA_003453	WbnE	Acinetobacter baumannii AB307-0294	CVF775	-	-	-	-	-
VFG007632	AL543_10355	51.88	2e-121	59710787	wecA	undecaprenyl-phosphate alpha-N-acetylglucosaminephosphotransferase	Vibrio fischeri ES114	CVF282	-	-	-	-	-
VFG007909	AL543_12070	31.68	1e-44	41407336	ddrA	DrrA	Mycobacterium avium subsp. paratuberculosis K-10	CVF288	-	-	-	-	-
VFG016707	AL543_13150	22.84	7e-07	49474589	bepC	Putative cell filamentation protein	Bartonella quintana str. Toulouse	CVF603	-	-	-	-	-
VFG031534	AL543_13730	27.94	3e-08	406030326	ptpA	low molecular weight protein-tyrosine-phosphatase	Mycobacterium indicus pranii MTCC 9506	CVF661	-	-	-	-	-
VFG036506	AL543_13995	28.25	8e-07	385340887	porB	major outer membrane protein P.IB precursor	Neisseria meningitidis G2136	CVF195	-	-	-	-	-
VFG012962	AL543_14495	49.05	1e-160	74313971	iucD	lysine:N6-hydroxylase	Shigella sonnei Ss046	CVF474	-	-	-	-	-
VFG014002	AL543_14740	29.37	1e-19	146283959	pilS	two-component sensor PilS	Pseudomonas stutzeri A1501	CVF518	-	-	-	-	-
VFG002550	AL543_14900	31.45	5e-21	53720400	wcbP	capsular polysaccharide biosynthesis dehydrogenase/reductase	Burkholderia pseudomallei K96243	VF0436	Capsule I	-	-	A key virulence determinant and that loss of capsule production results in severe attenuation in animal models of disease	Plays a role in reducing B. pseudomallei phagocytosis by host cells by preventing complement factor C3b deposition on the surface of the bacterium
VFG026353	AL543_15175	37.58	5e-59	397679252	trpD	anthranilate phosphoribosyltransferase	Mycobacterium abscessus subsp. bolletii str. GO 06	CVF308	-	-	-	-	-
VFG045809	AL543_16495	27.66	3e-27	-	EC958_0639	hypothetical protein	Escherichia coli O25b:H4-ST131	CVF734	-	-	-	-	-
VFG015817	AL543_17135	23.35	1e-08	170722702	pvdN	aminotransferase class V	Pseudomonas putida W619	CVF551	-	-	-	-	-
VFG037032	AL543_17200	43.31	6e-127	194099998	katA	protein KatA	Neisseria gonorrhoeae NCCP11945	CVF760	-	-	-	-	-
VFG036964	AL543_17235	25.17	4e-21	385327678	farB	multidrug resistance translocase	Neisseria meningitidis alpha710	CVF758	-	-	-	-	-
VFG013648	AL543_17360	28.56	1e-17	153949670	inv	putative invasin	Yersinia pseudotuberculosis IP 31758	CVF041	-	-	-	-	-
VFG013159	AL543_18370	50.44	4e-81	170718055	lpxH	UDP-2,3-diacylglucosamine hydrolase	Haemophilus somnus 2336	CVF494	-	-	-	-	-
VFG013554	AL543_18390	26.4	2e-09	33152499	ompP2	outer membrane protein P2 homolog	Haemophilus ducreyi 35000HP	CVF497	-	-	-	-	-
VFG027186	AL543_18510	25.45	1e-15	443492702	prrB	two-component sensor histidine kinase PrrB	Mycobacterium liflandii 128FXT	CVF332	-	-	-	-	-
VFG001963	AL543_18980	22.13	3e-08	15792753	Cj1435c	phosphatase	Campylobacter jejuni subsp. jejuni NCTC 11168	VF0323	Capsule	Major antigenic component of the classic Penner serotyping system; Variation in the capsule structure may caused by multiple mechanisms, such as exchange of capsular genes and entire clusters by horizontal transfer, gene duplication, deletion, fusion and the presence of homopolymeric G tracts in several cps genes	The capsule consists of repeating oligosaccharide units attached to a dipalmitoyl-glycerophosphate lipid anchor; The CPS is extensively substituted with variable O-methylphosphoramidate, methyl, ethanolamine, and N-glycerol groups	Play an important role in bacterial survival and persistance in the enviroment and evasion of host immune response; the presence of heptose residues in the capsule may be important for virulence. Heptose residues found in some cell surface-located glycoconjugates are required for adhesion	-
VFG019053	AL543_19715	26.15	2e-24	169833024	lmb	zinc-binding lipoprotein AdcA	Streptococcus pneumoniae Hungary19A-6	CVF114	-	-	-	-	-
